# Supplementary material for: Durability of Integrase STrand Inhibitor (InSTI)-based regimen in geriatric people living with HIV in the GEPPO cohort
Source: PLoS One. 2021 Oct 13;16(10):e0258533. doi: 10.1371/journal.pone.0258533 (PMC8513889; doi:10.1371/journal.pone.0258533)
Supplement: S1 Data — (XLSX) [file pone.0258533.s001.xlsx]

## Sheet: data_export
firstINSTI	haart_duration	age	cd4_v	sex	hiv_supp	multimorbidities	polypharmacy	DUAL.OTH	DUAL.LAM	DUAL.RIL	TRIPLE	MEGA	ABC	STR	first_therapy	time	switch
DTG	15.6223	67.7016	772	Male	Yes	Yes	No	FALSE	No	No	Yes	FALSE	FALSE	non-STR	FALSE	19.0083	0
RAL	19.4827	71.2142		Male		No	No	FALSE	No	No	No	TRUE	TRUE	non-STR	FALSE	0	0
RAL	11.9973	72.3722	584	Male	Yes	Yes	No	FALSE	No	No	Yes	FALSE	FALSE	non-STR	FALSE	27.8017	1
RAL	14.3601	66.9021		Male		Yes	No	FALSE	No	No	Yes	FALSE	TRUE	non-STR	FALSE	47.438	1
DTG	15.6196	70.6723		Male		No	No	FALSE	No	No	Yes	FALSE	TRUE	STR	FALSE	45.1901	0
DTG	23.6796	72.8952	526	Male	Yes	Yes	Yes	FALSE	No	No	Yes	FALSE	TRUE	STR	FALSE	0	0
RAL	19.0582	82.5599		Male		No	No	FALSE	No	No	Yes	FALSE	FALSE	non-STR	FALSE	27.5702	1
DTG	9.94387	85.3251		Female		Yes	No	FALSE	No	No	Yes	FALSE	FALSE	non-STR	FALSE	45.8843	0
DTG	5.66473	66.7488		Male		No	No	FALSE	No	No	Yes	FALSE	TRUE	STR	FALSE	28.3306	0
DTG	14.7952	73.9191	873	Male	Yes	Yes	No	FALSE	No	No	Yes	FALSE	FALSE	non-STR	FALSE	23.6033	0
EVG	20.7748	69.5662	1003	Male	No	Yes	No	FALSE	No	No	Yes	FALSE	FALSE	STR	FALSE	14.4132	1
DTG	17.2841	68.772	910	Male	Yes	Yes	No	FALSE	Yes	No	No	FALSE	FALSE	non-STR	FALSE	19.8678	0
RAL	24.2656	76.7885	825	Male	Yes	Yes	No	TRUE	No	No	No	FALSE	FALSE	non-STR	FALSE	24.3306	0
DTG	19.7069	67.7371		Male	Yes	Yes	No	FALSE	No	No	Yes	FALSE	FALSE	non-STR	FALSE	24.2975	0
DTG	11.1348	72.4188	513	Female	Yes	No	No	FALSE	Yes	No	No	FALSE	FALSE	non-STR	FALSE	0	0
DTG	20.8487	73.8289		Male		No	No	FALSE	Yes	No	No	FALSE	FALSE	non-STR	FALSE	12.0661	1
DTG	16.8597	76.9993	863	Male		Yes	No	FALSE	No	No	Yes	FALSE	TRUE	STR	FALSE	21.0579	0
EVG	13.5935	65.9713		Male		No	No	FALSE	No	No	Yes	FALSE	FALSE	STR	FALSE	43.6033	1
DTG	21.4208	76.9802	556	Female	Yes	No	No	TRUE	No	No	No	FALSE	FALSE	non-STR	FALSE	26.843	0
RAL	20.1287	78.3188	244	Male		No	No	FALSE	No	No	No	TRUE	FALSE	non-STR	FALSE	23.2066	0
DTG	16.4135	72.6298	764	Male	Yes	Yes	No	FALSE	No	No	Yes	FALSE	FALSE	non-STR	FALSE	18.4132	0
RAL	17.8809	70.3492		Female		No	No	FALSE	No	No	Yes	FALSE	FALSE	non-STR	FALSE	0	0
EVG	14.6804	71.269	680	Male	Yes	No	No	FALSE	No	No	Yes	FALSE	FALSE	STR	FALSE	0	0
DTG	11.8111	68.9692	925	Male	Yes	Yes	No	FALSE	No	No	Yes	FALSE	TRUE	STR	FALSE	16.1322	0
DTG	18.2887	66.9075		Male		No	No	TRUE	No	No	No	FALSE	FALSE	non-STR	FALSE	26.8099	0
DTG	12.1752	74.5023	880	Male	Yes	No	No	FALSE	No	No	Yes	FALSE	TRUE	STR	FALSE	25.6529	0
DTG	13.9247	69.3992		Male		No	No	FALSE	No	No	Yes	FALSE	TRUE	STR	FALSE	45.124	0
RAL	26.5491	67.0472	913	Male	Yes	Yes	No	TRUE	No	No	No	FALSE	FALSE	non-STR	FALSE	31.2066	0
RAL	5.56343	67.417		Male		Yes	No	FALSE	No	No	Yes	FALSE	FALSE	non-STR	FALSE	39.1074	1
RAL	20.8214	70.8419		Female		No	No	FALSE	No	No	Yes	FALSE	FALSE	non-STR	FALSE	45.7851	1
RAL	5.05955	83.7754	739	Male	Yes	Yes	No	FALSE	No	No	Yes	FALSE	FALSE	non-STR	FALSE	23.0083	0
DTG	19.5262	75.373		Female		Yes	No	FALSE	No	No	Yes	FALSE	TRUE	STR	FALSE	19.9669	0
DTG	16.3012	67.4167	669	Male		No	No	TRUE	No	No	No	FALSE	FALSE	non-STR	FALSE	24.2314	0
DTG	20.7529	68.3339	776	Male		No	No	TRUE	No	No	No	FALSE	FALSE	non-STR	FALSE	24.0992	0
RAL	0.202601	79.5509		Male		No	No	FALSE	No	No	Yes	FALSE	FALSE	non-STR	FALSE	20.6612	0
RAL	2.98973	80.4873	827	Male		Yes	No	TRUE	No	No	No	FALSE	FALSE	non-STR	FALSE	16.3306	0
DTG	7.74264	71.0773	595	Male	Yes	No	No	FALSE	Yes	No	No	FALSE	FALSE	non-STR	FALSE	0	0
RAL	5.7058	68.356	637	Female	Yes	No	No	FALSE	No	No	Yes	FALSE	FALSE	non-STR	FALSE	24.9587	0
DTG	19.3977	80.6241		Male		No	No	FALSE	No	No	Yes	FALSE	TRUE	STR	FALSE	19.9669	0
DTG	16.8186	69.5114		Male		No	No	FALSE	No	No	Yes	FALSE	FALSE	non-STR	FALSE	0	0
DTG	13.8207	67.9644	815	Male	Yes	No	No	FALSE	No	No	Yes	FALSE	TRUE	STR	FALSE	18.1157	0
DTG	15.6688	69.1992		Male		No	No	FALSE	No	No	Yes	FALSE	FALSE	non-STR	FALSE	43.9669	1
RAL	14.7105	72.5967	698	Male	Yes	No	No	TRUE	No	No	No	FALSE	FALSE	non-STR	FALSE	28.4628	1
DTG	20.0246	71.2305	608	Male		No	No	FALSE	No	No	Yes	FALSE	TRUE	STR	FALSE	22.2149	0
DTG	17.013	71.9451		Male		Yes	No	TRUE	No	No	No	FALSE	FALSE	non-STR	FALSE	24.0992	0
DTG	19.8331	82.1027		Male		Yes	No	FALSE	Yes	No	No	FALSE	FALSE	non-STR	FALSE	28.6612	0
RAL	23.5128	77.8754		Male		Yes	No	FALSE	No	No	Yes	FALSE	FALSE	non-STR	FALSE	17.0248	0
DTG	18.5737	72.3369	658	Male	Yes	Yes	No	FALSE	No	No	Yes	FALSE	FALSE	non-STR	FALSE	16.595	0
RAL	26.1821	66.8255		Male	Yes	No	No	FALSE	No	No	Yes	FALSE	FALSE	non-STR	FALSE	30.7107	1
EVG	20.0794	71.8275		Male		No	No	FALSE	No	No	Yes	FALSE	FALSE	STR	FALSE	31.1405	0
DTG	20.2382	74.0672		Female		No	No	FALSE	No	No	Yes	FALSE	TRUE	STR	FALSE	41.4545	0
DTG	17.4512	74.4806		Male		No	No	FALSE	No	No	Yes	FALSE	TRUE	STR	FALSE	33.157	0
RAL	21.0267	79.1841		Male		No	No	FALSE	No	No	Yes	FALSE	FALSE	non-STR	FALSE	33.4876	0
EVG	15.4962	72.6845	289	Male	Yes	No	No	FALSE	No	No	Yes	FALSE	FALSE	STR	FALSE	0	0
RAL	20	73.1307		Male		No	No	FALSE	No	No	Yes	FALSE	TRUE	non-STR	FALSE	29.5207	0
DTG	16.1287	75.4471		Male		No	No	TRUE	No	No	No	FALSE	FALSE	non-STR	FALSE	29.4215	0
DTG	5.87269	68.3862		Male		No	No	FALSE	No	No	Yes	FALSE	TRUE	STR	FALSE	32.7934	0
RAL	18.5983	78.1684		Female		No	No	FALSE	No	No	Yes	FALSE	FALSE	non-STR	FALSE	29.9174	0
DTG	20.6954	76.3366	296	Female	Yes	Yes	No	FALSE	No	No	Yes	FALSE	TRUE	STR	FALSE	0	0
DTG	2.17659	80.6762		Male		Yes	No	FALSE	No	No	Yes	FALSE	FALSE	non-STR	FALSE	44.0661	0
DTG	22.0917	74.3216	560	Male	Yes	Yes	Yes	FALSE	No	No	Yes	FALSE	TRUE	STR	FALSE	0	0
DTG	20.219	74.3684		Female		No	No	FALSE	No	No	Yes	FALSE	TRUE	STR	FALSE	41.4215	0
EVG	19.7756	84.2546		Male		No	No	FALSE	No	No	Yes	FALSE	FALSE	STR	FALSE	43.8678	1
RAL	9.08419	69.2019		Female		No	No	FALSE	No	No	Yes	FALSE	TRUE	non-STR	FALSE	40.1322	0
RAL	21.1472	69.9685		Male		No	No	FALSE	No	No	Yes	FALSE	FALSE	non-STR	FALSE	44.8926	0
RAL	9.4238	70.0205	724	Female	Yes	Yes	No	TRUE	No	No	No	FALSE	FALSE	non-STR	FALSE	18.2479	0
DTG	11.8467	73.7988	216	Female	Yes	Yes	No	FALSE	No	No	Yes	FALSE	FALSE	non-STR	FALSE	20.4959	0
DTG	10.924	69.1745	847	Male	Yes	Yes	No	TRUE	No	No	No	FALSE	FALSE	non-STR	FALSE	18.4793	0
RAL	19.6387	72.6545		Male		No	No	FALSE	No	No	Yes	FALSE	FALSE	non-STR	FALSE	40.6612	0
RAL	18.5737	78.0233		Male		Yes	No	FALSE	No	No	Yes	FALSE	FALSE	non-STR	FALSE	0	0
DTG	2.12731	74.141	1030	Male	Yes	No	Yes	FALSE	No	No	Yes	FALSE	FALSE	non-STR	FALSE	0	0
DTG	23.6056	78.152	767	Male	Yes	No	No	FALSE	Yes	No	No	FALSE	FALSE	non-STR	FALSE	0	0
RAL	13.503	67.6686	707	Male	Yes	No	No	TRUE	No	No	No	FALSE	FALSE	non-STR	FALSE	0	0
DTG	22.3792	67.926	785	Male	Yes	Yes	No	FALSE	No	No	No	TRUE	FALSE	non-STR	FALSE	0	0
EVG	20.5639	68.5721	694	Male	Yes	No	No	FALSE	No	No	Yes	FALSE	FALSE	STR	FALSE	0	0
EVG	3.39482	66.9102	365	Male	Yes	No	No	FALSE	No	No	Yes	FALSE	FALSE	STR	FALSE	0	0
DTG	27.8795	70.3681	416	Male	Yes	No	No	FALSE	No	No	Yes	FALSE	TRUE	STR	FALSE	0	0
DTG	25.5331	67.9643	479	Male	Yes	No	No	TRUE	No	No	No	FALSE	FALSE	non-STR	FALSE	0	0
RAL	28.397	66.1601	922	Male	Yes	Yes	Yes	FALSE	No	No	Yes	FALSE	FALSE	non-STR	FALSE	0	0
RAL	25.7768	67.2278	599	Female	Yes	Yes	No	FALSE	No	No	Yes	FALSE	FALSE	non-STR	FALSE	0	0
DTG	11.2552	67.644	456	Male	Yes	Yes	No	FALSE	Yes	No	No	FALSE	FALSE	non-STR	FALSE	0	0
DTG	14.1766	66.9978	386	Male	Yes	Yes	No	FALSE	No	No	Yes	FALSE	FALSE	non-STR	FALSE	0	0
DTG	3.01164	68.5941	418	Male	Yes	No	No	FALSE	No	No	Yes	FALSE	TRUE	STR	FALSE	0	0
DTG	11.9316	68.3613	711	Male	Yes	No	No	FALSE	No	Yes	No	FALSE	FALSE	non-STR	FALSE	0	0
RAL	24.4546	67.0856	475	Male	Yes	No	No	FALSE	No	No	Yes	FALSE	FALSE	non-STR	FALSE	0	0
DTG	13.3195	66.464	1097	Male	Yes	No	No	FALSE	No	No	Yes	FALSE	FALSE	non-STR	FALSE	0	0
DTG	14.5079	66.1518	815	Male	Yes	Yes	No	FALSE	No	Yes	No	FALSE	FALSE	non-STR	FALSE	0	0
DTG	22.6529	67.7754	473	Male	Yes	Yes	No	TRUE	No	No	No	FALSE	FALSE	non-STR	FALSE	0	0
DTG	18.0342	65.043	729	Transgender	Yes	No	No	FALSE	No	No	Yes	FALSE	TRUE	STR	FALSE	0	0
DTG	23.5374	65.3881	596	Male	Yes	No	No	FALSE	Yes	No	No	FALSE	FALSE	non-STR	FALSE	0	0
DTG	15.6715	66.1135	883	Male	Yes	No	No	FALSE	No	No	Yes	FALSE	TRUE	STR	FALSE	0	0
DTG	23.9563	65.5797	311	Male	No	No	No	FALSE	No	No	Yes	FALSE	TRUE	STR	FALSE	0	0
DTG	4.88695	66.4612	543	Male	Yes	No	No	FALSE	No	No	Yes	FALSE	TRUE	STR	FALSE	0	0
RAL	7.06651	66.0753	770	Male	Yes	Yes	Yes	FALSE	No	No	Yes	FALSE	FALSE	non-STR	FALSE	0	0
DTG	24.8296	65.9109	978	Female	Yes	No	No	FALSE	No	No	Yes	FALSE	FALSE	non-STR	FALSE	0	0
RAL	6.89938	67.7042	733	Female	Yes	No	No	FALSE	No	No	Yes	FALSE	TRUE	non-STR	FALSE	0	0
DTG	17.1745	67.3784	484	Male	Yes	No	No	FALSE	No	No	Yes	FALSE	TRUE	STR	FALSE	0	0
RAL	23.9343	65.3825	880	Male	Yes	Yes	No	FALSE	No	No	Yes	FALSE	FALSE	non-STR	FALSE	0	0
DTG	0.985626	72.0684	315	Male	Yes	No	No	FALSE	No	No	No	TRUE	TRUE	non-STR	FALSE	0	0
DTG	14.8611	68.2189	392	Male	Yes	Yes	No	FALSE	No	Yes	No	FALSE	FALSE	non-STR	FALSE	0	0
RAL	24.2026	65.2073	99	Male	Yes	Yes	Yes	FALSE	No	No	Yes	FALSE	FALSE	non-STR	FALSE	0	0
RAL	17.5522	67.1512	916	Female	Yes	Yes	No	FALSE	No	No	No	TRUE	FALSE	non-STR	FALSE	0	0
RAL	14.4779	71.0308	618	Male	No	Yes	Yes	FALSE	No	No	Yes	FALSE	FALSE	non-STR	FALSE	0	0
DTG	14.0315	66.7596	290	Male	Yes	Yes	No	FALSE	No	No	Yes	FALSE	TRUE	STR	FALSE	0	0
EVG	25.6481	66.004	1077	Female	Yes	Yes	Yes	FALSE	No	No	Yes	FALSE	FALSE	STR	FALSE	0	0
RAL	21.4099	65.1334	662	Male	Yes	No	No	FALSE	No	No	Yes	FALSE	FALSE	non-STR	FALSE	0	0
DTG	3.38661	66.6446	272	Male	Yes	No	Yes	FALSE	No	No	Yes	FALSE	TRUE	STR	FALSE	0	0
EVG	3.57004	65.4318	239	Male	No	No	No	FALSE	No	No	Yes	FALSE	FALSE	STR	FALSE	0	0
RAL	23.581	65.6535	1010	Female	Yes	No	No	TRUE	No	No	No	FALSE	FALSE	non-STR	FALSE	0	0
DTG	20.2765	67.3674	475	Male	Yes	Yes	No	TRUE	No	No	No	FALSE	FALSE	non-STR	FALSE	0	0
DTG	15.7316	69.0567	471	Female	Yes	No	No	TRUE	No	No	No	FALSE	FALSE	non-STR	FALSE	0	0
DTG	24.3066	68.7391	455	Female	Yes	Yes	No	FALSE	No	Yes	No	FALSE	FALSE	non-STR	FALSE	0	0
DTG	10.1628	66.6994	593	Male	Yes	No	No	FALSE	No	No	Yes	FALSE	TRUE	STR	FALSE	0	0
DTG	5.05407	65.492	470	Male	Yes	Yes	Yes	FALSE	No	No	Yes	FALSE	FALSE	non-STR	FALSE	0	0
DTG	13.1937	68.3668	697	Male	Yes	No	No	FALSE	No	No	Yes	FALSE	FALSE	non-STR	FALSE	0	0
DTG	23.1622	75.2991	526	Male	Yes	Yes	Yes	TRUE	No	No	No	FALSE	FALSE	non-STR	FALSE	0	0
RAL	18.4176	71.2635	667	Male	Yes	Yes	Yes	FALSE	No	No	Yes	FALSE	FALSE	non-STR	FALSE	30.0496	0
DTG	21.2568	75.5347	375	Male	Yes	No	No	FALSE	No	No	Yes	FALSE	TRUE	STR	FALSE	23.8017	0
EVG	19.948	78.9131	404	Male	Yes	No	No	FALSE	No	No	Yes	FALSE	FALSE	STR	FALSE	22.1157	1
RAL	23.2225	69.9138	706	Male	Yes	Yes	No	FALSE	No	No	Yes	FALSE	FALSE	non-STR	FALSE	24.0331	0
DTG	20.1861	72.1587		Male		No	Yes	FALSE	No	No	Yes	FALSE	TRUE	STR	FALSE	24.9917	0
DTG	22.7488	77.7521		Male		No	No	FALSE	No	No	Yes	FALSE	FALSE	non-STR	FALSE	26.1488	0
RAL	22.5735	77.1088	641	Male	Yes	No	No	FALSE	No	No	Yes	FALSE	TRUE	non-STR	FALSE	0	0
EVG	20.0411	67.2141	392	Male	Yes	No	No	FALSE	No	No	Yes	FALSE	FALSE	STR	FALSE	28.9256	1
DTG	10.56	66.6831		Male		No	No	TRUE	No	No	No	FALSE	FALSE	non-STR	FALSE	32.3636	0
DTG	20.1451	68.1177		Male		No	Yes	TRUE	No	No	No	FALSE	FALSE	non-STR	FALSE	27.5702	0
DTG	21.9055	79.4934	436	Male	Yes	No	No	TRUE	No	No	No	FALSE	FALSE	non-STR	FALSE	0	0
DTG	20.6132	78.724	703	Male	Yes	Yes	No	FALSE	No	No	Yes	FALSE	TRUE	STR	FALSE	23.2397	0
RAL	14.8009	68.2026		Female		Yes	Yes	FALSE	No	No	Yes	FALSE	TRUE	non-STR	FALSE	32.1322	0
RAL	21.5797	81.2511		Female		Yes	Yes	TRUE	No	No	No	FALSE	FALSE	non-STR	FALSE	26.4463	0
DTG	20.8542	82.1683		Female		No	No	FALSE	No	No	Yes	FALSE	TRUE	STR	FALSE	31.9339	1
DTG	22.026	78.7953	300	Male	Yes	Yes	No	FALSE	No	No	Yes	FALSE	TRUE	STR	FALSE	21.2893	0
RAL	20.9146	68.3723		Male		Yes	Yes	FALSE	No	No	Yes	FALSE	FALSE	non-STR	FALSE	27.8017	0
DTG	20.9719	76.4188	1500	Male	Yes	Yes	Yes	FALSE	No	No	Yes	FALSE	TRUE	STR	FALSE	0	0
DTG	18.672	69.6234	758	Male	Yes	No	No	FALSE	No	No	Yes	FALSE	TRUE	STR	FALSE	27.1405	0
DTG	18.4039	71.937	287	Female	Yes	Yes	No	FALSE	No	No	Yes	FALSE	TRUE	STR	FALSE	19.2397	0
DTG	18.037	67.3291		Male		No	No	TRUE	No	No	No	FALSE	FALSE	non-STR	FALSE	15.9008	0
RAL	17.4786	84.6188		Male		No	No	FALSE	No	No	Yes	FALSE	FALSE	non-STR	FALSE	17.5537	0
DTG	20.5641	70.174	566	Male	Yes	Yes	No	FALSE	No	No	Yes	FALSE	TRUE	STR	FALSE	12.9917	0
RAL	14.2752	70.3819		Male		No	Yes	FALSE	No	No	Yes	FALSE	TRUE	non-STR	FALSE	15.5041	1
RAL	14.987	70.7024		Male		No	Yes	FALSE	No	No	Yes	FALSE	FALSE	non-STR	FALSE	20.9587	1
DTG	20.6898	66.4311		Male		No	No	FALSE	No	No	Yes	FALSE	FALSE	non-STR	FALSE	39.9339	0
DTG	16.2519	86.286	785	Female	Yes	Yes	No	FALSE	No	No	Yes	FALSE	TRUE	STR	FALSE	0	0
DTG	13.3498	69.41		Male		No	No	TRUE	No	No	No	FALSE	FALSE	non-STR	FALSE	27.5041	0
RAL	21.6565	81.6756		Male		No	Yes	FALSE	No	No	Yes	FALSE	TRUE	non-STR	FALSE	0	0
DTG	13.336	70.6995		Female		No	No	FALSE	No	No	Yes	FALSE	TRUE	STR	FALSE	29.5537	0
DTG	12.649	70.2231		Male		No	No	FALSE	No	No	Yes	FALSE	FALSE	non-STR	FALSE	34.1488	0
DTG	14.0014	68.3859	454	Male	Yes	No	No	FALSE	No	No	Yes	FALSE	TRUE	STR	FALSE	16.8926	0
RAL	17.3088	75.7537		Male		No	Yes	FALSE	No	No	Yes	FALSE	FALSE	non-STR	FALSE	29.0909	1
DTG	10.0727	71.781		Male		No	No	TRUE	No	No	No	FALSE	FALSE	non-STR	FALSE	25.6198	1
RAL	9.32227	81.8342		Female		No	No	FALSE	No	No	Yes	FALSE	FALSE	non-STR	FALSE	30.2479	1
DTG	12.2628	70.1354	583	Female	Yes	Yes	No	FALSE	No	No	Yes	FALSE	TRUE	STR	FALSE	0	0
RAL	8.76386	70.8309		Female		No	No	FALSE	No	No	No	TRUE	TRUE	non-STR	FALSE	19.405	1
RAL	26.4311	68.7639		Female		No	No	FALSE	No	No	Yes	FALSE	FALSE	non-STR	FALSE	18.281	1
RAL	23.4304	66.3106		Male		No	No	FALSE	No	No	No	TRUE	FALSE	non-STR	FALSE	17.3223	1
DTG	13.544	72.1396	882	Male	Yes	No	No	FALSE	Yes	No	No	FALSE	FALSE	non-STR	FALSE	0	0
DTG	21.7933	79.5564	149	Female	Yes	Yes	No	TRUE	No	No	No	FALSE	FALSE	non-STR	FALSE	0	0
RAL	16.9062	74.809		Male		Yes	Yes	FALSE	No	No	Yes	FALSE	FALSE	non-STR	FALSE	18.2149	1
RAL	19.3236	69.5496		Male		No	No	FALSE	No	No	Yes	FALSE	FALSE	non-STR	FALSE	17.7521	1
DTG	18.8856	66.9924		Male		No	No	FALSE	No	No	Yes	FALSE	FALSE	non-STR	FALSE	0	0
DTG	19.4333	74.965	542	Male	Yes	Yes	No	FALSE	No	No	Yes	FALSE	TRUE	STR	FALSE	0	0
RAL	20.7009	70.5872		Male		No	No	FALSE	No	No	No	TRUE	FALSE	non-STR	FALSE	8.36364	0
DTG	22.0452	66.9514		Female		No	No	FALSE	No	No	Yes	FALSE	FALSE	non-STR	FALSE	30.5455	1
DTG	18.9185	68.3668		Male		No	No	FALSE	No	No	Yes	FALSE	TRUE	STR	FALSE	27.3058	0
DTG	7.26089	69.4784	1487	Male	Yes	No	No	FALSE	No	No	Yes	FALSE	TRUE	STR	FALSE	8.13223	0
RAL	24.0984	76.4298		Male		No	Yes	FALSE	No	No	No	TRUE	FALSE	non-STR	FALSE	26.843	0
RAL	16.4379	68.5064		Male		No	No	FALSE	No	No	Yes	FALSE	FALSE	non-STR	FALSE	32.0331	1
RAL	18.1601	77.4646		Male		No	Yes	FALSE	No	No	Yes	FALSE	TRUE	non-STR	FALSE	29.2231	0
DTG	14.6995	76.6598		Male		No	Yes	FALSE	No	No	Yes	FALSE	TRUE	STR	FALSE	28.4628	0
EVG	17.3661	68.9719		Male		No	No	FALSE	No	No	Yes	FALSE	FALSE	STR	FALSE	28.9256	0
DTG	11.9617	70.4174	514	Male	Yes	Yes	No	FALSE	No	No	Yes	FALSE	TRUE	STR	FALSE	0	0
DTG	9.90554	66.5653		Male		No	No	FALSE	No	No	Yes	FALSE	TRUE	STR	FALSE	29.4876	0
RAL	9.41011	74.2697		Female		No	Yes	FALSE	No	No	Yes	FALSE	FALSE	non-STR	FALSE	21.3554	1
DTG	9.4895	74.6312		Male		No	Yes	FALSE	No	No	Yes	FALSE	TRUE	STR	FALSE	28.2975	0
DTG	9.22644	84.7008		Male		No	No	FALSE	No	Yes	No	FALSE	FALSE	non-STR	FALSE	27.3058	0
DTG	9.03491	71.7755		Female		No	Yes	FALSE	No	No	Yes	FALSE	TRUE	STR	FALSE	12.2314	0
DTG	11.1513	72.3176	1427	Male	Yes	No	No	FALSE	Yes	No	No	FALSE	FALSE	non-STR	FALSE	0	0
DTG	11.1732	70.2586	196	Male	Yes	No	No	FALSE	No	No	Yes	FALSE	TRUE	STR	FALSE	0	0
DTG	8.60769	75.6359		Male		No	No	FALSE	No	No	Yes	FALSE	FALSE	non-STR	FALSE	7.86777	0
DTG	15.6798	66.5489		Male		No	No	FALSE	No	No	Yes	FALSE	TRUE	STR	FALSE	14.314	0
DTG	4.30938	73.117		Female		No	No	FALSE	No	No	Yes	FALSE	TRUE	STR	FALSE	31.5041	0
DTG	19.2197	75.1978	456	Female	Yes	No	No	FALSE	No	No	Yes	FALSE	TRUE	STR	FALSE	0	0
EVG	10.9076	69.6974	837	Male	Yes	Yes	No	FALSE	No	No	Yes	FALSE	FALSE	STR	FALSE	0	0
RAL	8.54746	71.6549		Male		No	No	FALSE	No	No	Yes	FALSE	FALSE	non-STR	FALSE	14.0826	1
EVG	9.60427	73.2676	618	Male	Yes	No	No	FALSE	No	No	Yes	FALSE	FALSE	STR	FALSE	0	0
RAL	7.15937	71.655		Female		No	No	FALSE	No	No	Yes	FALSE	TRUE	non-STR	FALSE	27.3388	0
DTG	8.48175	73.2101	860	Male	Yes	No	No	FALSE	No	No	Yes	FALSE	TRUE	STR	FALSE	13.5537	0
RAL	6.10541	82.0122		Female		No	No	FALSE	No	No	Yes	FALSE	TRUE	non-STR	FALSE	28.4959	1
DTG	6.09719	71.6905		Female		No	Yes	FALSE	No	No	Yes	FALSE	FALSE	non-STR	FALSE	18.9752	1
DTG	3.92882	72.375		Female		No	No	FALSE	Yes	No	No	FALSE	FALSE	non-STR	FALSE	29.5207	0
DTG	4.71184	74.33	331	Male	Yes	No	No	FALSE	No	No	Yes	FALSE	TRUE	STR	FALSE	14.876	0
DTG	3.77287	67.2005		Male		No	Yes	FALSE	Yes	No	No	FALSE	FALSE	non-STR	FALSE	28	0
DTG	4.79124	75.4277	543	Male	Yes	Yes	Yes	FALSE	Yes	No	No	FALSE	FALSE	non-STR	FALSE	0	0
DTG	2.93771	73.7522	1224	Female	Yes	No	No	FALSE	No	No	Yes	FALSE	TRUE	STR	FALSE	23.3719	0
DTG	2.26956	79.4523		Male		No	No	FALSE	No	No	Yes	FALSE	TRUE	STR	FALSE	0	0
DTG	3.96441	73.9685	483	Male	Yes	No	No	FALSE	No	No	Yes	FALSE	FALSE	non-STR	FALSE	0	0
RAL	4.42425	74.1765		Male		No	Yes	FALSE	No	No	Yes	FALSE	FALSE	non-STR	FALSE	0	0
DTG	14.5488	65.0868	404	Male	Yes	No	No	FALSE	Yes	No	No	FALSE	FALSE	non-STR	FALSE	0	0
DTG	11.1184	65.232	1100	Male	Yes	No	No	FALSE	No	No	Yes	FALSE	TRUE	STR	FALSE	0	0
DTG	20.6654	65.6838	845	Male	Yes	No	No	TRUE	No	No	No	FALSE	FALSE	non-STR	FALSE	0	0
DTG	1.97399	67.1484	658	Male	Yes	Yes	No	FALSE	No	No	Yes	FALSE	TRUE	STR	FALSE	0	0
DTG	2.00411	65.5057	1083	Male	Yes	No	No	FALSE	Yes	No	No	FALSE	FALSE	non-STR	FALSE	0	0
DTG	14.5543	66.1327	644	Male	Yes	No	No	FALSE	No	No	Yes	FALSE	TRUE	STR	FALSE	0	0
DTG	18.7214	67.7016	753	Male	Yes	Yes	Yes	FALSE	Yes	No	No	FALSE	FALSE	non-STR	FALSE	0	0
DTG	20.052	67.0033	512	Male	Yes	No	No	FALSE	No	No	Yes	FALSE	TRUE	STR	FALSE	0	0
DTG	13.2841	65.8014	473	Male	No	No	Yes	FALSE	No	No	Yes	FALSE	FALSE	non-STR	FALSE	0	0
DTG	15.4033	67.4935	924	Male	Yes	Yes	No	TRUE	No	No	No	FALSE	FALSE	non-STR	FALSE	0	0
DTG	17.536	66.0452	913	Female	Yes	No	Yes	FALSE	No	No	Yes	FALSE	TRUE	STR	FALSE	0	0
DTG	15.2389	66.5461	606	Male	Yes	No	No	FALSE	No	No	Yes	FALSE	TRUE	STR	FALSE	0	0
DTG	15.05	66.1929	1143	Female	Yes	No	No	FALSE	No	No	Yes	FALSE	TRUE	STR	FALSE	0	0
DTG	21.774	66.4229	1052	Male	Yes	No	No	TRUE	No	No	No	FALSE	FALSE	non-STR	FALSE	0	0
DTG	15.5128	65.7331	114	Male	Yes	No	No	FALSE	No	No	Yes	FALSE	TRUE	STR	FALSE	0	0
DTG	7.39767	66.7925	795	Male	No	No	No	FALSE	No	No	Yes	FALSE	TRUE	STR	FALSE	0	0
DTG	7.73169	67.7781	1096	Female	Yes	No	No	TRUE	No	No	No	FALSE	FALSE	non-STR	FALSE	0	0
DTG	2.51346	68.8843	129	Male	Yes	No	No	FALSE	No	No	Yes	FALSE	TRUE	STR	FALSE	0	0
DTG	21.5908	67.9945	1907	Male	Yes	Yes	Yes	FALSE	Yes	No	No	FALSE	FALSE	non-STR	FALSE	0	0
DTG	12.8487	67.6441	1079	Male	Yes	No	No	FALSE	No	No	Yes	FALSE	TRUE	STR	FALSE	0	0
DTG	22.5379	65.9985	715	Male	Yes	Yes	Yes	FALSE	No	Yes	No	FALSE	FALSE	non-STR	FALSE	0	0
DTG	27.7809	66.8199	616	Female	Yes	No	No	FALSE	No	No	Yes	FALSE	TRUE	STR	FALSE	0	0
DTG	13.9658	65.4236	1229	Male	Yes	No	No	FALSE	No	No	Yes	FALSE	TRUE	STR	FALSE	0	0
RAL	1.30333	73.7414		Male		Yes	No	FALSE	No	No	Yes	FALSE	FALSE	non-STR	FALSE	27.405	0
RAL	24.8953	73.265		Male		Yes	No	FALSE	No	No	Yes	FALSE	FALSE	non-STR	FALSE	23.5041	0
RAL	13.2183	77.3058		Male		Yes	No	FALSE	No	No	Yes	FALSE	FALSE	non-STR	FALSE	15.5041	1
RAL	8.2245	68.1806		Male		Yes	Yes	FALSE	No	No	Yes	FALSE	FALSE	non-STR	FALSE	26.0826	0
RAL	24.7528	66.6775		Male		Yes	No	FALSE	No	No	Yes	FALSE	FALSE	non-STR	FALSE	25.5537	0
RAL	14.0342	88.6953		Female		Yes	Yes	FALSE	No	No	Yes	FALSE	TRUE	non-STR	FALSE	26.7438	0
RAL	20.3284	69.5194		Male		Yes	Yes	FALSE	No	No	Yes	FALSE	FALSE	non-STR	FALSE	29.6529	1
RAL	14.0178	83.6386		Male		Yes	Yes	FALSE	No	No	Yes	FALSE	TRUE	non-STR	FALSE	22.9091	0
RAL	22.8583	72.5641	499	Female	Yes	No	No	FALSE	No	No	Yes	FALSE	FALSE	non-STR	FALSE	0	0
DTG	10.089	79.3321	800	Male	Yes	No	No	TRUE	No	No	No	FALSE	FALSE	non-STR	FALSE	0	0
RAL	2.04791	67.6141		Female		No	No	FALSE	No	No	Yes	FALSE	FALSE	non-STR	FALSE	44.2645	0
DTG	20.375	66.3517		Female		No	No	FALSE	No	No	Yes	FALSE	FALSE	non-STR	FALSE	27.9669	0
RAL	22.8939	77.7633	356	Male	Yes	Yes	Yes	FALSE	No	No	Yes	FALSE	FALSE	non-STR	FALSE	12.595	0
DTG	26.5352	71.8575		Female		No	No	FALSE	No	No	Yes	FALSE	FALSE	non-STR	FALSE	26.3471	0
RAL	18.9596	73.6702	526	Male	Yes	No	No	FALSE	No	No	Yes	FALSE	FALSE	non-STR	FALSE	8.42975	0
RAL	19.5566	75.1979		Male		Yes	No	FALSE	No	No	Yes	FALSE	FALSE	non-STR	FALSE	23.6033	0
DTG	13.3718	81.1581	404	Male	Yes	No	No	FALSE	No	No	Yes	FALSE	TRUE	STR	FALSE	0	0
RAL	1.26226	76.7803		Female		Yes	Yes	FALSE	No	No	Yes	FALSE	FALSE	non-STR	FALSE	47.7355	0
DTG	13.3499	69.7769	789	Male	Yes	Yes	Yes	FALSE	No	Yes	No	FALSE	FALSE	non-STR	FALSE	0.826446	1
RAL	20.5666	68.9528		Female		Yes	No	TRUE	No	No	No	FALSE	FALSE	non-STR	FALSE	28.3967	0
RAL	3.23625	71.4334		Male		No	No	FALSE	No	No	Yes	FALSE	FALSE	non-STR	FALSE	23.7686	0
DTG	12.1889	70.4749		Female		Yes	No	FALSE	No	No	Yes	FALSE	TRUE	STR	FALSE	18.281	0
RAL	20.4929	71.9151		Male		No	No	FALSE	No	No	Yes	FALSE	FALSE	non-STR	FALSE	0	0
DTG		68.6899		Female		Yes	No	FALSE	No	No	Yes	FALSE	FALSE	non-STR	TRUE	23.0413	0
DTG	0.0793977	71.9425		Male		No	Yes	FALSE	No	No	Yes	FALSE	FALSE	non-STR	FALSE	22.6777	0
DTG	21.4347	66.9459	633	Male	Yes	Yes	No	FALSE	No	No	Yes	FALSE	TRUE	STR	FALSE	0	0
RAL	15.8741	66.9569	274	Male	Yes	Yes	No	FALSE	No	No	Yes	FALSE	FALSE	non-STR	FALSE	12.3967	0
DTG	21.7769	66.8583	466	Male	Yes	Yes	No	FALSE	No	No	Yes	FALSE	TRUE	STR	FALSE	10.6446	0
RAL	25.9384	65.1499	622	Female	Yes	No	No	FALSE	No	No	Yes	FALSE	FALSE	non-STR	FALSE	0	0
RAL		65.6674	624	Male	Yes	No	No	TRUE	No	No	No	FALSE	FALSE	non-STR		0	0
DTG	23.833	65.1225	606	Male	No	No	No	TRUE	No	No	No	FALSE	FALSE	non-STR	FALSE	0	0
RAL	26.8857	66.6612	425	Female	Yes	No	No	FALSE	No	No	Yes	FALSE	FALSE	non-STR	FALSE	0	0
RAL	6.09446	65.8207	831	Male	Yes	No	Yes	FALSE	No	No	Yes	FALSE	FALSE	non-STR	FALSE	0	0
RAL	26.9268	67.6468	618	Male	Yes	No	No	TRUE	No	No	No	FALSE	FALSE	non-STR	FALSE	0	0
RAL	13.796	67.8056	618	Female	Yes	No	No	TRUE	No	No	No	FALSE	FALSE	non-STR	FALSE	0	0
RAL	21.9274	84.553		Male		Yes	No	TRUE	No	No	No	FALSE	FALSE	non-STR	FALSE	21.6198	0
DTG	22.7596	73.2375	572	Male	Yes	No	No	FALSE	No	No	Yes	FALSE	FALSE	non-STR	FALSE	35.9008	0
DTG	18.9679	68.6735	727	Male	Yes	Yes	No	FALSE	Yes	No	No	FALSE	FALSE	non-STR	FALSE	18.0496	0
RAL	15.0116	70.2205	642	Male	Yes	No	No	TRUE	No	No	No	FALSE	FALSE	non-STR	FALSE	24.3306	0
DTG	21.1992	69.7822	413	Male	Yes	Yes	Yes	FALSE	Yes	No	No	FALSE	FALSE	non-STR	FALSE	8.29752	1
DTG	20.4352	69.3633	443	Male	Yes	Yes	No	FALSE	Yes	No	No	FALSE	FALSE	non-STR	FALSE	24.1653	0
DTG		65.6318	743	Male	Yes	Yes	Yes	FALSE	No	Yes	No	FALSE	FALSE	non-STR		12.0661	0
EVG	18.371	67.7372		Female		Yes	Yes	FALSE	No	No	Yes	FALSE	FALSE	STR	FALSE	24.4298	0
DTG	15.1569	65.7029	599	Female	Yes	Yes	No	FALSE	Yes	No	No	FALSE	FALSE	non-STR	FALSE	19.2066	0
RAL	11.6524	73.076	1197	Female	Yes	Yes	Yes	TRUE	No	No	No	FALSE	FALSE	non-STR	FALSE	34.2479	0
DTG	20.7309	77.0513	164	Male	Yes	Yes	Yes	FALSE	Yes	No	No	FALSE	FALSE	non-STR	FALSE	0	0
DTG	15.2089	68.2738	900	Male	Yes	No	No	FALSE	No	Yes	No	FALSE	FALSE	non-STR	FALSE	19.2066	0
DTG	26.1081	71.1458	448	Male	Yes	Yes	No	TRUE	No	No	No	FALSE	FALSE	non-STR	FALSE	12.6942	0
RAL	19.1895	65.6727	475	Male	Yes	Yes	Yes	FALSE	No	Yes	No	FALSE	FALSE	non-STR	FALSE	22.9421	0
RAL	14.3985	66.6283	585	Male	Yes	Yes	Yes	TRUE	No	No	No	FALSE	FALSE	non-STR	FALSE	0	0
RAL	18.0041	67.1567	803	Male	Yes	Yes	No	TRUE	No	No	No	FALSE	FALSE	non-STR	FALSE	0	0
DTG	15.4715	68.3202	788	Female	Yes	Yes	No	TRUE	No	No	No	FALSE	FALSE	non-STR	FALSE	11.7686	0
RAL	22.2122	73.7879	638	Male	Yes	Yes	Yes	TRUE	No	No	No	FALSE	FALSE	non-STR	FALSE	25.124	0
RAL	16.6818	68.0876		Male		No	No	FALSE	No	No	Yes	FALSE	TRUE	non-STR	FALSE	23.8017	1
RAL	15.8385	76.9336	850	Male	Yes	Yes	Yes	FALSE	Yes	No	No	FALSE	FALSE	non-STR	FALSE	17.7851	0
RAL	20.4081	68.3504	598	Male	Yes	Yes	No	TRUE	No	No	No	FALSE	FALSE	non-STR	FALSE	9.81818	0
RAL		65.6946	1157	Female	Yes	No	No	TRUE	No	No	No	FALSE	FALSE	non-STR		0	0
DTG	13.5087	65.6756	406	Female	Yes	Yes	No	FALSE	Yes	No	No	FALSE	FALSE	non-STR	FALSE	22.314	0
RAL	14.7131	81.4728	753	Female	Yes	Yes	No	FALSE	No	Yes	No	FALSE	FALSE	non-STR	FALSE	0	0
EVG		65.0594	1019	Female	Yes	Yes	No	FALSE	No	No	Yes	FALSE	FALSE	STR		12.0331	0
DTG	11.4827	66.8665	583	Male	Yes	No	No	FALSE	No	No	Yes	FALSE	FALSE	non-STR	FALSE	0	0
DTG	26.0479	72.5392	572	Male	Yes	Yes	Yes	TRUE	No	No	No	FALSE	TRUE	non-STR	FALSE	10.843	1
DTG	20.2218	66.5461	1015	Male	Yes	Yes	Yes	FALSE	Yes	No	No	FALSE	FALSE	non-STR	FALSE	23.1736	0
RAL	20.9473	68.1478	674	Female	Yes	Yes	No	TRUE	No	No	No	FALSE	FALSE	non-STR	FALSE	23.3719	0
DTG	15.8932	76.7475	261	Male	Yes	Yes	Yes	FALSE	No	No	Yes	FALSE	TRUE	STR	FALSE	23.6033	0
DTG		65.6974	1082	Male	Yes	Yes	No	FALSE	No	Yes	No	FALSE	FALSE	non-STR		0	0
DTG	26.735	66.3161	240	Male	Yes	No	No	FALSE	No	No	Yes	FALSE	FALSE	non-STR	FALSE	24.595	0
RAL	13.7332	68.115	879	Male	Yes	Yes	Yes	FALSE	No	No	Yes	FALSE	FALSE	non-STR	FALSE	28.0661	0
RAL	14.2394	66.9431	652	Female	Yes	Yes	Yes	TRUE	No	No	No	FALSE	FALSE	non-STR	FALSE	12.0331	0
RAL	21.6316	66.2723	509	Male	Yes	Yes	Yes	TRUE	No	No	No	FALSE	FALSE	non-STR	FALSE	24.5289	0
DTG	22.0397	75.3595	922	Female	No	Yes	Yes	TRUE	No	No	No	FALSE	FALSE	non-STR	FALSE	12.9587	0
DTG	12.8349	67.3811	913	Female	Yes	Yes	Yes	FALSE	No	No	Yes	FALSE	FALSE	non-STR	FALSE	23.8347	0
RAL	15.0226	68.6433	1247	Male	Yes	Yes	Yes	FALSE	No	No	Yes	FALSE	FALSE	non-STR	FALSE	23.8017	0
RAL	17.9904	79.3948	523	Male	Yes	Yes	Yes	TRUE	No	No	No	FALSE	FALSE	non-STR	FALSE	21.7851	0
RAL	15.3072	68.4051	694	Male	Yes	Yes	Yes	FALSE	No	No	Yes	FALSE	FALSE	non-STR	FALSE	28.7603	1
DTG		65.3361	1025	Male	Yes	No	Yes	FALSE	Yes	No	No	FALSE	FALSE	non-STR		0	0
EVG	18.3191	66.204	1080	Male	Yes	Yes	No	FALSE	No	No	Yes	FALSE	FALSE	STR	FALSE	15.9669	0
DTG	10.3025	68.0794	872	Female	Yes	No	No	FALSE	Yes	No	No	FALSE	FALSE	non-STR	FALSE	0	0
RAL	9.23192	68.5119	382	Male	Yes	Yes	Yes	FALSE	No	No	Yes	FALSE	FALSE	non-STR	FALSE	25.0248	0
DTG		65.147	187	Male	Yes	Yes	No	FALSE	No	No	Yes	FALSE	TRUE	STR		0	0
DTG	24.0081	67.9533	811	Female	No	Yes	No	FALSE	No	Yes	No	FALSE	FALSE	non-STR	FALSE	25.6198	0
RAL	13.7084	80.3943	462	Male	Yes	Yes	Yes	FALSE	No	No	Yes	FALSE	FALSE	non-STR	FALSE	12	0
RAL	11.5291	71.8384	353	Male	Yes	Yes	No	FALSE	No	No	Yes	FALSE	FALSE	non-STR	FALSE	0	0
RAL		65.0568	595	Male	Yes	Yes	No	FALSE	No	No	Yes	FALSE	FALSE	non-STR		0	0
DTG	16.8434	68.2081	526	Male	No	Yes	Yes	FALSE	No	No	Yes	FALSE	FALSE	non-STR	FALSE	23.3719	0
RAL	16.813	66.2449	660	Female	Yes	Yes	No	TRUE	No	No	No	FALSE	FALSE	non-STR	FALSE	31.2397	0
DTG		66.8775	546	Male	Yes	Yes	Yes	FALSE	Yes	No	No	FALSE	FALSE	non-STR		0	0
DTG		65.1253	916	Male	Yes	Yes	No	FALSE	No	No	Yes	FALSE	FALSE	non-STR		18.9752	0
DTG		73.6127	512	Female	Yes	No	No	FALSE	Yes	No	No	FALSE	FALSE	non-STR		0	0
EVG	7.88775	73.9521	1041	Male	Yes	Yes	Yes	FALSE	No	No	Yes	FALSE	FALSE	STR	FALSE	23.6694	0
RAL	9.23466	74.8665	376	Male	Yes	Yes	Yes	TRUE	No	No	No	FALSE	FALSE	non-STR	FALSE	24.3636	0
DTG	16.1451	81.0786	540	Male	Yes	Yes	No	FALSE	No	No	Yes	FALSE	FALSE	non-STR	FALSE	12.4298	0
DTG	6.56	65.3826	415	Male	Yes	No	No	TRUE	No	No	No	FALSE	FALSE	non-STR	FALSE	17.8512	0
DTG		65.1854	826	Male	Yes	Yes	No	FALSE	Yes	No	No	FALSE	FALSE	non-STR		19.405	0
RAL		65.5962	437	Male	Yes	Yes	Yes	TRUE	No	No	No	FALSE	FALSE	non-STR		0	0
DTG	23.696	68.2874	764	Female	Yes	Yes	No	FALSE	No	No	Yes	FALSE	FALSE	non-STR	FALSE	25.0579	0
DTG		86.4037	278	Male	Yes	No	Yes	FALSE	Yes	No	No	FALSE	FALSE	non-STR		0	0
DTG	15.5536	70.9514	275	Female	No	Yes	No	FALSE	No	Yes	No	FALSE	FALSE	non-STR	FALSE	0	0
DTG		65.5003	388	Male	Yes	No	No	FALSE	No	No	Yes	FALSE	FALSE	non-STR		0	0
DTG	12.5066	70.393	837	Male	Yes	Yes	No	TRUE	No	No	No	FALSE	FALSE	non-STR	FALSE	15.405	0
DTG	9.87269	68.6461	1044	Male	Yes	No	No	FALSE	Yes	No	No	FALSE	FALSE	non-STR	FALSE	0	0
DTG	1.73032	75.0994	898	Male	Yes	No	Yes	FALSE	No	Yes	No	FALSE	FALSE	non-STR	FALSE	12.0661	0
DTG	8.23534	65.9821	299	Male	Yes	Yes	No	TRUE	No	No	No	FALSE	TRUE	non-STR	FALSE	28.4959	0
RAL		65.3854	390	Male	Yes	Yes	Yes	FALSE	No	No	Yes	FALSE	FALSE	non-STR		0	0
DTG	1.36607	69.0868	485	Male	Yes	No	No	FALSE	Yes	No	No	FALSE	FALSE	non-STR	FALSE	0	0
DTG	20.1067	75.3647	525	Male	Yes	Yes	No	TRUE	No	No	No	FALSE	TRUE	non-STR	FALSE	0	0
RAL	21.9165	69.2456	673	Female	No	No	No	TRUE	No	No	No	FALSE	FALSE	non-STR	FALSE	0	0
DTG		65.3031	741	Male	Yes	No	Yes	FALSE	Yes	No	No	FALSE	FALSE	non-STR		0	0
DTG		72.6435	968	Male	Yes	Yes	No	FALSE	Yes	No	No	FALSE	FALSE	non-STR		0	0
RAL		71.8876	650	Female	Yes	No	No	TRUE	No	No	No	FALSE	FALSE	non-STR		11.5702	0
RAL		68.7283	529	Male	Yes	No	Yes	TRUE	No	No	No	FALSE	FALSE	non-STR		0	0
DTG		72.4189	264	Male	Yes	No	Yes	FALSE	Yes	No	No	FALSE	FALSE	non-STR		0	0
DTG		68.6351	598	Male	Yes	No	No	FALSE	Yes	No	No	FALSE	FALSE	non-STR		0	0
DTG		75.989	1124	Male	Yes	No	No	FALSE	Yes	No	No	FALSE	FALSE	non-STR		0	0
DTG		66.8446	587	Female	Yes	No	No	FALSE	No	No	Yes	FALSE	TRUE	STR		0	0
DTG		65.4182	1039	Male	Yes	No	No	FALSE	Yes	No	No	FALSE	FALSE	non-STR		0	0
EVG	13.388	69.0156	158	Male	Yes	Yes	Yes	FALSE	No	No	Yes	FALSE	FALSE	STR	FALSE	12.7603	1
RAL	20.9199	77.1881	269	Male	Yes	Yes	Yes	TRUE	No	No	No	FALSE	FALSE	non-STR	FALSE	0	0
DTG	21.1553	68.1559	712	Male	Yes	Yes	Yes	FALSE	Yes	No	No	FALSE	FALSE	non-STR	FALSE	23.6694	0
RAL	13.0979	71.7206	678	Male	Yes	Yes	Yes	TRUE	No	No	No	FALSE	FALSE	non-STR	FALSE	0	0
RAL	16.1889	74.2287	524	Female	Yes	Yes	Yes	FALSE	No	No	Yes	FALSE	FALSE	non-STR	FALSE	0	0
RAL	21.807	77.6234	856	Male	Yes	Yes	Yes	TRUE	No	No	No	FALSE	FALSE	non-STR	FALSE	0	0
DTG	21.0541	67.3045	464	Female	Yes	Yes	No	TRUE	No	No	No	FALSE	FALSE	non-STR	FALSE	0	0
RAL	21.6481	79.5974		Female		No	No	FALSE	No	No	Yes	FALSE	FALSE	non-STR	FALSE	8.95868	0
RAL	22.0671	77.8835		Male		No	No	FALSE	No	No	Yes	FALSE	TRUE	non-STR	FALSE	12.0992	0
RAL	21.0021	65.2675		Female		No	No	FALSE	No	No	No	TRUE	FALSE	non-STR	FALSE	0	0
DTG	21.3882	66.9131	214	Male	Yes	Yes	No	FALSE	No	No	No	TRUE	TRUE	non-STR	FALSE	17.4545	0
RAL	17.6946	73.7521	583	Male	Yes	Yes	No	FALSE	No	No	Yes	FALSE	FALSE	non-STR	FALSE	12.7273	1
RAL	11.1979	67.7317	405	Male	Yes	Yes	Yes	FALSE	No	No	Yes	FALSE	FALSE	non-STR	FALSE	0	0
DTG	16.2327	72.2491		Female		Yes	No	FALSE	No	Yes	No	FALSE	FALSE	non-STR	FALSE	0	0
EVG	1.78782	70.1711	1195	Male	Yes	No	No	FALSE	No	No	Yes	FALSE	FALSE	STR	FALSE	0	0
DTG	0.150582	73.5606	110	Male	Yes	No	No	FALSE	No	No	Yes	FALSE	FALSE	non-STR	FALSE	18.9091	0
DTG	10.6502	71.0883	860	Male	Yes	No	No	TRUE	No	No	No	FALSE	FALSE	non-STR	FALSE	22.7438	0
DTG	4.31211	65.2976	584	Male	Yes	No	No	TRUE	No	No	No	FALSE	FALSE	non-STR	FALSE	18.4463	0
DTG	17.0843	68.6161		Male		No	No	FALSE	No	Yes	No	FALSE	FALSE	non-STR	FALSE	0	0
DTG	14.2614	67.7726	1011	Male	Yes	Yes	No	FALSE	No	No	Yes	FALSE	TRUE	STR	FALSE	1.4876	0
DTG	15.6932	71.8028	834	Male	Yes	Yes	No	FALSE	No	No	Yes	FALSE	TRUE	STR	FALSE	19.8347	0
RAL	7.95619	65.9384	171	Male	Yes	No	No	TRUE	No	No	No	FALSE	FALSE	non-STR	FALSE	15.9008	0
EVG	16.063	76.219	807	Male	Yes	Yes	Yes	FALSE	No	No	Yes	FALSE	FALSE	STR	FALSE	22.7769	0
RAL	13.1526	72.4215	456	Male	Yes	Yes	No	TRUE	No	No	No	FALSE	FALSE	non-STR	FALSE	0	0
RAL	24.3641	83.5153	608	Male	Yes	Yes	Yes	FALSE	No	No	Yes	FALSE	FALSE	non-STR	FALSE	23.9339	0
DTG	11.3319	70.0808		Male		Yes	No	FALSE	No	No	Yes	FALSE	FALSE	non-STR	FALSE	0	0
DTG	2.8363	68.7391	366	Male	Yes	No	No	FALSE	No	No	Yes	FALSE	TRUE	STR	FALSE	5.58678	0
RAL	0.558407	66.9266	43	Male	No	No	No	FALSE	No	No	Yes	FALSE	FALSE	non-STR	FALSE	0	0
EVG	9.54403	66.6967	395	Male	Yes	No	No	FALSE	No	No	Yes	FALSE	FALSE	STR	FALSE	0	0
DTG	27.0144	74.0315		Male		Yes	No	FALSE	No	No	No	TRUE	FALSE	non-STR	FALSE	29.2562	0
DTG	4.64602	76.761	362	Male	Yes	Yes	No	FALSE	No	Yes	No	FALSE	FALSE	non-STR	FALSE	0	0
DTG	27.0363	78.8939	346	Male	Yes	Yes	No	FALSE	No	Yes	No	FALSE	FALSE	non-STR	FALSE	26.5785	0
DTG	7.76454	68.4928	281	Male	Yes	No	No	FALSE	No	No	Yes	FALSE	TRUE	STR	FALSE	0	0
RAL	20.5365	66.7076	677	Male	Yes	No	No	TRUE	No	No	No	FALSE	TRUE	non-STR	FALSE	22.0496	0
DTG	5.48654	71.2827		Male		No	No	FALSE	No	No	Yes	FALSE	TRUE	STR	FALSE	0	0
DTG	21.9576	66.9102	430	Male	Yes	Yes	Yes	FALSE	No	No	Yes	FALSE	TRUE	STR	FALSE	0	0
DTG	19.0226	84.1149	791	Male	Yes	Yes	Yes	FALSE	No	Yes	No	FALSE	FALSE	non-STR	FALSE	0	0
DTG	6.40646	77.0512	794	Male	Yes	Yes	No	TRUE	No	No	No	FALSE	FALSE	non-STR	FALSE	24.595	0
RAL	17.7384	77.8206	612	Male		Yes	No	FALSE	No	No	Yes	FALSE	FALSE	non-STR	FALSE	24.0992	0
EVG	24.0329	78.6749	434	Male	Yes	No	No	FALSE	No	No	No	TRUE	FALSE	non-STR	FALSE	7.53719	0
DTG	22.4859	68.3312	302	Male	Yes	Yes	No	FALSE	No	No	Yes	FALSE	TRUE	STR	FALSE	24.7273	0
DTG	11.4797	75.5099		Male		Yes	No	FALSE	No	Yes	No	FALSE	FALSE	non-STR	FALSE	23.9008	0
DTG	2.12993	69.8617		Female		No	No	FALSE	No	No	Yes	FALSE	TRUE	STR	FALSE	0	0
DTG	11.4908	69.8041		Male		Yes	No	TRUE	No	No	No	FALSE	FALSE	non-STR	FALSE	23.7686	0
RAL	27.4086	69.3717		Male		Yes	No	FALSE	No	No	Yes	FALSE	FALSE	non-STR	FALSE	21.7851	0
DTG	7.07187	72.3585		Female		No	No	FALSE	No	No	Yes	FALSE	TRUE	STR	FALSE	0	0
DTG	28.0986	68.5175	704	Male	Yes	Yes	No	FALSE	No	No	Yes	FALSE	TRUE	STR	FALSE	22.5785	0
RAL	27.5098	83.3182		Female		Yes	Yes	TRUE	No	No	No	FALSE	FALSE	non-STR	FALSE	0	0
RAL	10.8199	76.4353		Male		Yes	No	FALSE	No	No	Yes	FALSE	FALSE	non-STR	FALSE	0	0
DTG	18.7899	72.6408	1016	Male	Yes	Yes	No	FALSE	No	No	Yes	FALSE	TRUE	STR	FALSE	11.9339	0
DTG	13.6237	65.9439	296	Male	Yes	No	No	FALSE	No	No	Yes	FALSE	FALSE	non-STR	FALSE	5.98347	0
RAL	27.488	79.5618	674	Male	Yes	Yes	No	FALSE	No	No	Yes	FALSE	FALSE	non-STR	FALSE	18.5455	0
DTG	23.8877	71.3759	314	Male	Yes	Yes	No	FALSE	No	No	Yes	FALSE	TRUE	STR	FALSE	9.68595	1
DTG	27.3403	67.822	429	Male	Yes	No	No	TRUE	No	No	No	FALSE	FALSE	non-STR	FALSE	0	0
DTG	1.38535	85.8863	276	Female	Yes	Yes	Yes	FALSE	No	Yes	No	FALSE	FALSE	non-STR	FALSE	0	0
RAL	15.8796	75.959	316	Male	Yes	Yes	No	TRUE	No	No	No	FALSE	FALSE	non-STR	FALSE	27.3058	0
DTG	17.7248	73.8152		Male		Yes	No	FALSE	No	No	Yes	FALSE	TRUE	STR	FALSE	0	0
DTG	8.43269	80.7146	654	Male	Yes	Yes	No	FALSE	No	No	Yes	FALSE	TRUE	STR	FALSE	21.8843	0
DTG	8.2245	65.4811	417	Male	Yes	No	No	FALSE	No	No	Yes	FALSE	TRUE	STR	FALSE	0	0
RAL	13.3469	70.9295	594	Male	Yes	No	No	FALSE	No	No	Yes	FALSE	FALSE	non-STR	FALSE	0	0
DTG	1.68093	78.3791	395	Male	Yes	No	No	FALSE	No	No	Yes	FALSE	FALSE	non-STR	FALSE	18.7438	0
DTG	21.7084	66.6474	864	Female	Yes	Yes	No	TRUE	No	No	No	FALSE	FALSE	non-STR	FALSE	0	0
DTG	8.51186	71.2197	486	Male	Yes	No	No	FALSE	No	No	Yes	FALSE	FALSE	non-STR	FALSE	0	0
EVG	21.6839	67.655		Male		No	Yes	FALSE	No	No	Yes	FALSE	FALSE	STR	FALSE	0	0
RAL	14.9077	86.7871		Male		No	No	FALSE	No	No	Yes	FALSE	FALSE	non-STR	FALSE	0	0
RAL	4.05738	71.1676		Male		Yes	No	FALSE	No	No	Yes	FALSE	FALSE	non-STR	FALSE	0	0
RAL	8.05464	74.9268		Male		Yes	Yes	TRUE	No	No	No	FALSE	FALSE	non-STR	FALSE	0	0
RAL	22.2696	69.3168	300	Male	Yes	Yes	No	FALSE	No	No	Yes	FALSE	FALSE	non-STR	FALSE	0	0
RAL	22.182	65.2538		Male		Yes	Yes	FALSE	No	No	Yes	FALSE	FALSE	non-STR	FALSE	0	0
DTG		66.3544	888	Male	Yes	No	No	FALSE	No	No	Yes	FALSE	TRUE	STR		0	0
RAL	21.7139	70.6064	582	Male	Yes	Yes	Yes	TRUE	No	No	No	FALSE	FALSE	non-STR	FALSE	0	0
DTG	6.59822	67.6248	967	Male	Yes	Yes	Yes	FALSE	No	No	Yes	FALSE	TRUE	STR	FALSE	0	0
DTG	23.3455	65.3907	900	Male	Yes	Yes	No	TRUE	No	No	No	FALSE	FALSE	non-STR	FALSE	0	0
DTG	13.6509	88.1833	330	Male	Yes	Yes	Yes	FALSE	No	No	Yes	FALSE	TRUE	STR	FALSE	0	0
DTG	15.0883	71.2854	922	Male	Yes	Yes	Yes	FALSE	No	No	Yes	FALSE	FALSE	non-STR	FALSE	0	0
DTG		72.1615	642	Male	Yes	No	No	FALSE	No	No	Yes	FALSE	FALSE	non-STR		0	0
DTG	25.5057	66.1874	394	Male	Yes	Yes	No	FALSE	No	No	Yes	FALSE	FALSE	non-STR	FALSE	0	0
RAL	11.6138	82.5379	333	Male	Yes	Yes	Yes	TRUE	No	No	No	FALSE	FALSE	non-STR	FALSE	0	0
DTG	27.5919	69.544	149	Male	Yes	No	No	FALSE	No	No	No	TRUE	FALSE	non-STR	FALSE	0	0
RAL		82.568	333	Male	Yes	Yes	Yes	TRUE	No	No	No	FALSE	FALSE	non-STR		0	0
DTG	27.0828	70.1683	629	Male	Yes	No	No	FALSE	No	No	Yes	FALSE	TRUE	STR	FALSE	0	0
DTG	25.5906	66.2723	394	Male	Yes	Yes	No	FALSE	No	No	Yes	FALSE	FALSE	non-STR	FALSE	0	0
DTG	0	65.2292	227	Male	Yes	Yes	No	FALSE	Yes	No	No	FALSE	FALSE	non-STR	TRUE	0	0
DTG	9.19644	68.8377	484	Male	Yes	No	No	FALSE	No	No	Yes	FALSE	TRUE	STR	FALSE	0	0
EVG	2.94045	69.2293		Male		No	No	FALSE	No	No	Yes	FALSE	FALSE	STR	FALSE	0	0
EVG	22.0067	66.6857		Female		No	No	FALSE	No	No	Yes	FALSE	FALSE	STR	FALSE	18.7769	0
DTG	2.27801	66.8747		Male		Yes	No	FALSE	No	No	Yes	FALSE	TRUE	STR	FALSE	20.595	0
EVG	2.64191	67.2442		Male		No	Yes	FALSE	No	No	Yes	FALSE	FALSE	STR	FALSE	14.0165	1
DTG	2.7488	67.8522		Female		No	No	FALSE	No	No	Yes	FALSE	TRUE	STR	FALSE	18.281	0
RAL	24.3258	65.325	834	Male	Yes	Yes	No	FALSE	No	No	Yes	FALSE	FALSE	non-STR	FALSE	12.6612	1
DTG	4.29306	65.4867		Male		No	No	FALSE	No	No	Yes	FALSE	FALSE	non-STR	FALSE	17.5868	0
DTG	10.456	83.4086		Male		No	No	FALSE	Yes	No	No	FALSE	FALSE	non-STR	FALSE	0	0
EVG	14.3681	66.1245		Male		Yes	No	FALSE	No	No	Yes	FALSE	FALSE	STR	FALSE	0	0
DTG	18.5162	67.3758		Male		Yes	Yes	FALSE	No	Yes	No	FALSE	FALSE	non-STR	FALSE	23.2397	0
DTG	1.29786	65.2868		Male		No	No	FALSE	No	No	Yes	FALSE	FALSE	non-STR	FALSE	18.2149	0
DTG	18.1109	73.3526		Male		Yes	No	FALSE	No	No	Yes	FALSE	FALSE	non-STR	FALSE	0	0
DTG	20.3202	75.9316		Male		Yes	Yes	FALSE	No	Yes	No	FALSE	FALSE	non-STR	FALSE	24.0661	0
RAL	20.2245	68.2655		Male		Yes	Yes	FALSE	No	No	No	TRUE	FALSE	non-STR	FALSE	20.9917	0
EVG	0.281999	66.119		Male		Yes	No	FALSE	No	No	Yes	FALSE	FALSE	STR	FALSE	20.6612	0
DTG	0.490075	66.9458		Male		Yes	No	FALSE	No	No	Yes	FALSE	FALSE	non-STR	FALSE	23.0083	0
DTG	0.347707	71.5838		Male		No	Yes	FALSE	No	No	Yes	FALSE	TRUE	STR	FALSE	16.6612	0
DTG	0.161533	67.3729		Male		No	No	FALSE	No	No	Yes	FALSE	FALSE	non-STR	FALSE	24.3306	0
DTG	0.988364	67.5236	739	Male	Yes	No	No	FALSE	No	No	Yes	FALSE	TRUE	STR	FALSE	7.3719	1
DTG	0.717203	75.8739	85	Male	Yes	No	Yes	FALSE	No	No	Yes	FALSE	FALSE	non-STR	FALSE	12.3636	1
DTG	0.613164	69.1334	634	Female	Yes	No	No	FALSE	No	No	Yes	FALSE	FALSE	non-STR	FALSE	13.1901	1
EVG	16.9199	67.7373		Female		No	No	FALSE	No	No	Yes	FALSE	FALSE	STR	FALSE	20.8926	1
DTG	0.186174	67.7781	616	Male	Yes	No	No	FALSE	No	No	Yes	FALSE	FALSE	non-STR	FALSE	10.0165	0
RAL	21.0213	71.4033		Male		Yes	No	FALSE	No	No	Yes	FALSE	FALSE	non-STR	FALSE	13.4215	1
DTG	0.334018	66.6173	136	Male	No	No	No	FALSE	No	No	Yes	FALSE	FALSE	non-STR	FALSE	11.1736	1
EVG	0.164271	66.2394	223	Male	No	No	No	FALSE	No	No	Yes	FALSE	FALSE	STR	FALSE	11.2397	0
DTG	0.227356	65.1937	24	Male	No	No	No	FALSE	No	No	Yes	FALSE	FALSE	non-STR	FALSE	0	0
DTG		65.8371	140	Female	Yes	No	No	FALSE	No	No	Yes	FALSE	TRUE	STR		0	0
RAL	21.0595	65.3196		Male		No	No	FALSE	No	No	Yes	FALSE	FALSE	non-STR	FALSE	21.7521	0
DTG	8.37246	72.4436		Female		Yes	No	FALSE	Yes	No	No	FALSE	FALSE	non-STR	FALSE	18.5455	0
RAL	18.9321	79.8028		Male		No	Yes	FALSE	No	No	Yes	FALSE	FALSE	non-STR	FALSE	23.1736	0
RAL	26.4861	65.306	407	Male	Yes	Yes	No	FALSE	No	No	No	TRUE	FALSE	non-STR	FALSE	6.71074	0
DTG	21.7412	68.479	704	Male	Yes	No	No	FALSE	No	No	Yes	FALSE	TRUE	STR	FALSE	0	0
DTG	21.6839	65.013		Male		No	No	FALSE	No	Yes	No	FALSE	FALSE	non-STR	FALSE	20.595	0
DTG	20.9719	66.0149		Male		No	No	TRUE	No	No	No	FALSE	FALSE	non-STR	FALSE	22.876	1
EVG	25.5605	66.1354		Female		No	No	FALSE	No	No	Yes	FALSE	FALSE	STR	FALSE	24.9587	1
EVG	9.57164	69.1444		Male		No	No	FALSE	No	No	No	TRUE	FALSE	non-STR	FALSE	17.5207	0
DTG	26.0315	78.9595	396	Male	Yes	Yes	No	FALSE	No	No	Yes	FALSE	TRUE	STR	FALSE	9.28926	0
DTG	18.0781	67.154		Male		Yes	Yes	FALSE	No	Yes	No	FALSE	FALSE	non-STR	FALSE	22.2479	0
DTG	22.0424	69.2841	876	Male	Yes	Yes	No	FALSE	No	Yes	No	FALSE	FALSE	non-STR	FALSE	11.0744	0
RAL	18.9596	69.7386		Male		No	No	FALSE	No	No	Yes	FALSE	FALSE	non-STR	FALSE	17.0909	0
DTG	20.7118	68.4107		Female		No	No	FALSE	Yes	No	No	FALSE	FALSE	non-STR	FALSE	17.5207	0
DTG	17.8753	75.5646	542	Male	Yes	Yes	Yes	FALSE	No	Yes	No	FALSE	FALSE	non-STR	FALSE	9.45455	0
DTG	20.0164	76.0658		Female		Yes	No	FALSE	No	No	Yes	FALSE	TRUE	STR	FALSE	0	0
RAL	19.8986	70.3518		Male		No	Yes	FALSE	No	No	No	TRUE	FALSE	non-STR	FALSE	22.5124	0
DTG	20.7584	69.5989	879	Female	Yes	Yes	Yes	FALSE	No	No	Yes	FALSE	FALSE	non-STR	FALSE	6.44628	0
DTG	25.8453	65.0459	715	Female	Yes	No	No	FALSE	No	No	Yes	FALSE	TRUE	STR	FALSE	10.6116	0
RAL	18.9514	68.2381		Female		Yes	Yes	FALSE	No	No	No	TRUE	FALSE	non-STR	FALSE	23.405	0
EVG	22.8912	66.0041	131	Male	Yes	Yes	Yes	FALSE	No	No	Yes	FALSE	FALSE	STR	FALSE	7.40496	0
DTG	24.5584	65.3524	101	Male	Yes	Yes	No	TRUE	No	No	No	FALSE	FALSE	non-STR	FALSE	10.6116	0
RAL	21.3607	76.2847		Male		Yes	Yes	FALSE	No	No	Yes	FALSE	FALSE	non-STR	FALSE	9.2562	0
RAL	20.2791	72.5694		Male		Yes	No	FALSE	No	No	Yes	FALSE	FALSE	non-STR	FALSE	13.9504	0
DTG	24.4519	65.2375	819	Male	Yes	Yes	No	FALSE	No	No	Yes	FALSE	FALSE	non-STR	FALSE	5.8843	0
RAL		65.262	130	Male	Yes	Yes	No	FALSE	No	No	Yes	FALSE	FALSE	non-STR		0	0
RAL	20.6624	66.6611		Female		No	No	FALSE	No	No	Yes	FALSE	TRUE	non-STR	FALSE	13.3884	1
DTG	6.89665	75.1431		Male		No	No	FALSE	Yes	No	No	FALSE	FALSE	non-STR	FALSE	18.0165	0
RAL	22.3818	67.7891		Male		No	No	FALSE	No	No	Yes	FALSE	FALSE	non-STR	FALSE	25.0579	0
DTG	18.2943	72.5967		Male		Yes	No	FALSE	No	Yes	No	FALSE	FALSE	non-STR	FALSE	21.4876	0
RAL	20.4244	65.1498	851	Female	Yes	Yes	Yes	FALSE	No	No	Yes	FALSE	TRUE	non-STR	FALSE	7.63636	0
DTG	22.4995	69.6015	592	Male	Yes	No	Yes	FALSE	No	No	Yes	FALSE	TRUE	STR	FALSE	0	0
RAL		65.5112	452	Male	Yes	No	No	FALSE	No	No	Yes	FALSE	FALSE	non-STR		0	0
DTG	21.3882	77.3608	494	Male	Yes	Yes	Yes	TRUE	No	No	No	FALSE	FALSE	non-STR	FALSE	10.9091	0
EVG	20.4053	67.1951	798	Female	Yes	No	No	FALSE	No	No	Yes	FALSE	FALSE	STR	FALSE	10.281	1
DTG		65.1635	818	Male	No	No	No	FALSE	Yes	No	No	FALSE	FALSE	non-STR		0	0
DTG	19.8494	75.228	622	Male	No	Yes	Yes	FALSE	No	No	Yes	FALSE	FALSE	non-STR	FALSE	3.70248	0
DTG	19.6988	71.4005		Male		No	No	FALSE	Yes	No	No	FALSE	FALSE	non-STR	FALSE	17.5868	0
DTG	19.3595	68.2464		Male		No	No	FALSE	No	No	Yes	FALSE	TRUE	STR	FALSE	23.0413	0
DTG	19.2088	70.308		Male		No	No	FALSE	No	No	Yes	FALSE	TRUE	STR	FALSE	23.5702	0
DTG		65.1334	845	Male	Yes	No	No	FALSE	Yes	No	No	FALSE	FALSE	non-STR		0	0
DTG	20.5258	76.586	865	Male	Yes	No	No	FALSE	No	No	Yes	FALSE	TRUE	STR	FALSE	6.80992	0
EVG	5.80424	70.7242		Male		No	No	FALSE	No	No	Yes	FALSE	FALSE	STR	FALSE	22.1818	0
DTG	21.295	78.2067	624	Male	Yes	No	No	FALSE	No	No	Yes	FALSE	FALSE	non-STR	FALSE	0	0
DTG	22.1109	85.4181	586	Male	Yes	Yes	Yes	FALSE	Yes	No	No	FALSE	FALSE	non-STR	FALSE	0	0
RAL	19.2936	69.2813		Male		No	Yes	FALSE	No	No	Yes	FALSE	TRUE	non-STR	FALSE	21.2231	0
RAL	19.7399	79.9179		Male		Yes	Yes	FALSE	No	No	Yes	FALSE	FALSE	non-STR	FALSE	6.90909	0
DTG	18.9486	73.6316		Female		Yes	No	FALSE	No	No	Yes	FALSE	TRUE	STR	FALSE	23.2727	0
EVG	19.1567	68.9528		Male		No	No	FALSE	No	No	No	TRUE	FALSE	non-STR	FALSE	26.876	0
EVG	19.332	75.7974		Female		Yes	No	FALSE	No	No	Yes	FALSE	FALSE	STR	FALSE	24.5289	1
DTG	20.5696	68.0739		Male		No	No	FALSE	Yes	No	No	FALSE	FALSE	non-STR	FALSE	23.438	0
EVG	12.9309	71.4114		Male		No	No	FALSE	No	No	Yes	FALSE	FALSE	STR	FALSE	0	0
DTG	22.1986	65.8727	622	Female	Yes	Yes	No	FALSE	No	No	Yes	FALSE	FALSE	non-STR	FALSE	10.6777	0
DTG	22.6446	74.954	438	Male	Yes	Yes	No	FALSE	No	No	Yes	FALSE	TRUE	STR	FALSE	0	0
DTG	16.7146	70.4149		Female		Yes	Yes	FALSE	No	No	Yes	FALSE	FALSE	non-STR	FALSE	22.0496	1
RAL	17.3992	68.9008		Male		Yes	Yes	FALSE	No	No	Yes	FALSE	FALSE	non-STR	FALSE	19.8347	0
EVG	19.8248	65.0513		Male		No	No	FALSE	No	No	Yes	FALSE	FALSE	STR	FALSE	21.7521	1
DTG	19.2663	75.9562		Male		No	No	FALSE	Yes	No	No	FALSE	FALSE	non-STR	FALSE	21.157	0
EVG	4.8898	66.2943	1220	Female	Yes	Yes	No	FALSE	No	No	Yes	FALSE	FALSE	STR	FALSE	9.85124	1
RAL	18.9459	73.1444		Male		Yes	No	FALSE	No	No	Yes	FALSE	FALSE	non-STR	FALSE	12.1322	1
DTG	10.3929	88.5529		Male	Yes	Yes	No	FALSE	No	No	Yes	FALSE	FALSE	non-STR	FALSE	11.1074	0
DTG	20.846	79.5017		Female		Yes	Yes	FALSE	Yes	No	No	FALSE	FALSE	non-STR	FALSE	23.405	0
DTG	20.1918	78.7488		Male		No	Yes	FALSE	No	No	Yes	FALSE	FALSE	non-STR	FALSE	22.3471	0
DTG	20.4765	69.1747		Male		No	No	FALSE	No	No	Yes	FALSE	TRUE	STR	FALSE	17.9835	0
RAL	20.6405	72.3149		Male		No	No	FALSE	No	No	No	TRUE	FALSE	non-STR	FALSE	24.3636	0
RAL	21.3362	66.9213		Male		No	Yes	FALSE	No	No	Yes	FALSE	FALSE	non-STR	FALSE	19.0083	0
DTG	18.8034	73.4209		Male		Yes	Yes	FALSE	Yes	No	No	FALSE	FALSE	non-STR	FALSE	24.0661	0
RAL	19.4141	73.3689		Male		Yes	Yes	FALSE	No	No	Yes	FALSE	FALSE	non-STR	FALSE	24.3967	0
DTG	20.8296	75.7126		Male		Yes	Yes	TRUE	No	No	No	FALSE	FALSE	non-STR	FALSE	21.9835	0
EVG	20.7802	65.2374	600	Male	Yes	No	No	FALSE	No	No	Yes	FALSE	FALSE	STR	FALSE	11.6364	0
DTG	18.4888	66.0561	444	Male	Yes	No	No	FALSE	No	No	Yes	FALSE	TRUE	STR	FALSE	3.47107	0
DTG	21.3224	65.0649	842	Male	Yes	Yes	Yes	FALSE	No	No	Yes	FALSE	FALSE	non-STR	FALSE	8.79339	0
EVG	18.7844	71.3786		Male		Yes	No	FALSE	No	No	Yes	FALSE	FALSE	STR	FALSE	22.876	0
DTG	15.748	74.6282	892	Female	Yes	Yes	Yes	FALSE	Yes	No	No	FALSE	FALSE	non-STR	FALSE	0	0
DTG	19.6713	69.859		Male		Yes	Yes	FALSE	No	No	Yes	FALSE	FALSE	non-STR	FALSE	19.8347	0
DTG	21.6809	74.5297	808	Male	Yes	Yes	Yes	FALSE	Yes	No	No	FALSE	FALSE	non-STR	FALSE	0	0
DTG	20.9528	67.0226		Male		No	No	FALSE	Yes	No	No	FALSE	FALSE	non-STR	FALSE	16.1983	0
DTG	18.3463	69.6097	679	Male	Yes	Yes	No	FALSE	No	No	Yes	FALSE	TRUE	STR	FALSE	7.04132	0
EVG		65.0786	631	Male	Yes	Yes	Yes	FALSE	No	No	Yes	FALSE	FALSE	STR		0	0
DTG	19.666	75.9673		Male		No	No	FALSE	No	No	No	TRUE	FALSE	non-STR	FALSE	20.1322	0
DTG	18.2669	77.9301		Male		Yes	Yes	FALSE	Yes	No	No	FALSE	FALSE	non-STR	FALSE	16.3967	0
DTG	16.6954	67.0472		Male		Yes	Yes	FALSE	No	No	Yes	FALSE	FALSE	non-STR	FALSE	19.0413	0
DTG	16.657	89.0375		Male		Yes	Yes	FALSE	No	No	Yes	FALSE	TRUE	STR	FALSE	26.1818	1
DTG	16.2382	70.2478		Male		No	No	FALSE	Yes	No	No	FALSE	FALSE	non-STR	FALSE	21.1901	0
DTG	16.7775	76.6326		Male		No	No	FALSE	No	No	Yes	FALSE	TRUE	STR	FALSE	12.9587	0
EVG	20.8186	65.1034		Male		Yes	Yes	FALSE	No	No	Yes	FALSE	FALSE	STR	FALSE	22.281	0
DTG	16.3532	79.1758		Female		No	No	FALSE	Yes	No	No	FALSE	FALSE	non-STR	FALSE	12.5289	0
EVG	22.9432	65.18	504	Male	Yes	Yes	Yes	FALSE	No	No	Yes	FALSE	FALSE	STR	FALSE	6.01653	0
DTG	18.2668	69.6399	632	Male	Yes	No	Yes	FALSE	No	No	Yes	FALSE	TRUE	STR	FALSE	0	0
DTG	16.3997	71.0116		Male		No	No	FALSE	No	No	No	TRUE	FALSE	non-STR	FALSE	26.0826	0
DTG	19.2033	65.941		Male		Yes	No	FALSE	Yes	No	No	FALSE	FALSE	non-STR	FALSE	21.6529	0
DTG	17.4074	74.1849		Male		No	No	FALSE	Yes	No	No	FALSE	FALSE	non-STR	FALSE	18.0165	0
DTG	15.8274	65.9821		Male		No	No	FALSE	No	No	Yes	FALSE	TRUE	STR	FALSE	24	0
EVG	15.9124	75.3786		Male		No	No	FALSE	No	No	Yes	FALSE	FALSE	STR	FALSE	22.7438	0
DTG	16.1206	70.4751		Male		No	Yes	FALSE	No	No	Yes	FALSE	FALSE	non-STR	FALSE	18.6777	0
DTG	15.4496	70.3244		Male		Yes	Yes	FALSE	Yes	No	No	FALSE	FALSE	non-STR	FALSE	21.157	0
RAL	20.7502	67.8877		Male		No	No	FALSE	No	No	Yes	FALSE	FALSE	non-STR	FALSE	18.5785	0
RAL	19.5894	76.9638		Male		No	No	FALSE	No	No	Yes	FALSE	FALSE	non-STR	FALSE	21.2893	0
DTG	21.5933	77.87	354	Male	Yes	No	No	FALSE	No	No	Yes	FALSE	TRUE	STR	FALSE	8.76033	0
DTG	7.09377	65.243		Male		No	No	FALSE	No	No	Yes	FALSE	TRUE	STR	FALSE	18.4793	0
DTG	17.087	65.0951	886	Male	Yes	No	Yes	FALSE	Yes	No	No	FALSE	FALSE	non-STR	FALSE	7.60331	0
DTG	14.9131	66.683		Female		No	No	FALSE	No	No	Yes	FALSE	TRUE	STR	FALSE	23.9008	0
DTG	15.4277	65.3195	932	Male	Yes	No	No	FALSE	No	No	Yes	FALSE	TRUE	STR	FALSE	9.45455	0
DTG	13.41	77.4126		Male		Yes	No	FALSE	No	No	Yes	FALSE	FALSE	non-STR	FALSE	23.6033	0
EVG	13.2266	68.8077		Male		No	No	FALSE	No	No	Yes	FALSE	FALSE	STR	FALSE	14.281	1
EVG	7.32649	67.8876		Male		No	No	FALSE	No	No	Yes	FALSE	FALSE	STR	FALSE	22.6446	1
EVG	15.7372	79.3183	957	Male	Yes	No	No	FALSE	No	No	Yes	FALSE	FALSE	STR	FALSE	6.64463	0
DTG	19.833	65.774		Male		Yes	Yes	FALSE	Yes	No	No	FALSE	FALSE	non-STR	FALSE	25.4215	0
RAL	13.4101	80.2546		Male		Yes	No	FALSE	No	No	Yes	FALSE	FALSE	non-STR	FALSE	0	0
RAL	20.8378	67.3895		Male		Yes	Yes	FALSE	No	No	No	TRUE	FALSE	non-STR	FALSE	7.1405	1
DTG	19.6851	66.2259		Male		Yes	Yes	FALSE	No	No	Yes	FALSE	FALSE	non-STR	FALSE	20.0661	0
RAL	17.0541	66.4559		Male		No	No	FALSE	No	No	Yes	FALSE	FALSE	non-STR	FALSE	10.6777	0
DTG	12.1616	66.8145		Male		Yes	No	FALSE	No	No	Yes	FALSE	TRUE	STR	FALSE	23.0413	0
EVG	8.65708	69.9165		Male		Yes	Yes	FALSE	No	No	Yes	FALSE	FALSE	STR	FALSE	18.8099	0
EVG	15.8467	69.588	895	Male	Yes	No	Yes	FALSE	No	No	Yes	FALSE	FALSE	STR	FALSE	6.54545	0
RAL	15.3238	70.4119		Male		No	No	FALSE	No	No	Yes	FALSE	FALSE	non-STR	FALSE	15.5041	1
DTG	13.3471	70.3437		Male		No	No	FALSE	No	No	Yes	FALSE	TRUE	STR	FALSE	19.2727	0
EVG	21.4975	65.1032	973	Male	Yes	No	No	FALSE	No	No	Yes	FALSE	FALSE	STR	FALSE	9.28926	0
RAL	11.0554	65.2483		Male	Yes	Yes	Yes	FALSE	No	No	Yes	FALSE	FALSE	non-STR	FALSE	8.76033	0
EVG	14.883	68.3614	540	Male	No	Yes	No	FALSE	No	No	Yes	FALSE	FALSE	STR	FALSE	0	0
DTG	21.0951	67.3209		Female		Yes	Yes	FALSE	No	No	Yes	FALSE	FALSE	non-STR	FALSE	23.3388	0
EVG	18.8884	71.6059		Male		No	Yes	FALSE	No	No	Yes	FALSE	FALSE	STR	FALSE	17.8182	0
DTG	13.8125	66.0452		Male		No	Yes	TRUE	No	No	No	FALSE	FALSE	non-STR	FALSE	21.9504	0
RAL	20.7884	65.5002		Male		No	No	FALSE	No	No	Yes	FALSE	FALSE	non-STR	FALSE	23.1405	0
DTG	18.7405	71.1513	516	Male	Yes	No	No	FALSE	No	No	Yes	FALSE	TRUE	STR	FALSE	11.5041	0
DTG	19.9398	65.4619		Male		Yes	Yes	FALSE	No	Yes	No	FALSE	FALSE	non-STR	FALSE	26.3802	0
DTG	16.3531	66.1984		Male		No	No	FALSE	Yes	No	No	FALSE	FALSE	non-STR	FALSE	21.1901	0
DTG	11.7617	65.9301		Male		Yes	Yes	TRUE	No	No	No	FALSE	FALSE	non-STR	FALSE	24.0661	0
DTG	14.6886	67.9617		Male		Yes	Yes	FALSE	No	Yes	No	FALSE	FALSE	non-STR	FALSE	22.5124	0
DTG	19.3154	72.052		Male		Yes	No	TRUE	No	No	No	FALSE	FALSE	non-STR	FALSE	20.7934	0
EVG	20.5584	66.902		Male		No	No	FALSE	No	No	Yes	FALSE	FALSE	STR	FALSE	18.9421	0
DTG	19.228	68.345	1296	Male	Yes	Yes	Yes	FALSE	Yes	No	No	FALSE	FALSE	non-STR	FALSE	10.7769	0
DTG	21.3882	69.6428		Male		No	No	FALSE	Yes	No	No	FALSE	FALSE	non-STR	FALSE	18.9091	0
RAL	18.2971	65.5249	814	Female	Yes	No	No	FALSE	No	No	Yes	FALSE	FALSE	non-STR	FALSE	6.80992	0
DTG	21.7057	77.5634	237	Male	Yes	Yes	No	FALSE	Yes	No	No	FALSE	FALSE	non-STR	FALSE	8.76033	0
DTG	19.9808	73.6838		Male		No	No	FALSE	No	No	Yes	FALSE	FALSE	non-STR	FALSE	17.5207	0
EVG	20.6843	70.6666		Male		No	No	FALSE	No	No	Yes	FALSE	FALSE	STR	FALSE	22.2479	0
RAL	19.9151	68.6051		Male		Yes	Yes	FALSE	No	No	No	TRUE	FALSE	non-STR	FALSE	22.6777	0
DTG	18.7323	71.852	1123	Male	Yes	No	Yes	FALSE	No	No	Yes	FALSE	FALSE	non-STR	FALSE	12.0331	0
EVG	8.0932	74.393		Male		Yes	No	FALSE	No	No	Yes	FALSE	FALSE	STR	FALSE	18.314	0
DTG	18.3654	66.7761		Male		No	No	FALSE	No	No	Yes	FALSE	TRUE	STR	FALSE	26.7107	0
DTG	20.8378	66.2204		Male		No	Yes	FALSE	No	Yes	No	FALSE	FALSE	non-STR	FALSE	22.4463	0
RAL	26.2805	66.1299	276	Male	Yes	No	No	FALSE	No	No	Yes	FALSE	FALSE	non-STR	FALSE	0	0
RAL	21.4758	65.9685	762	Male	Yes	No	No	FALSE	No	No	No	TRUE	FALSE	non-STR	FALSE	7.53719	0
DTG	26.8171	75.4497		Male		No	Yes	FALSE	No	No	Yes	FALSE	FALSE	non-STR	FALSE	21.9504	0
RAL	11.9973	67.6578		Male		No	No	FALSE	No	No	Yes	FALSE	FALSE	non-STR	FALSE	0	0
RAL	15.4827	70.7132		Male		No	Yes	FALSE	No	No	Yes	FALSE	FALSE	non-STR	FALSE	10.4463	1
DTG	12.6435	77.2924		Male		No	No	FALSE	Yes	No	No	FALSE	FALSE	non-STR	FALSE	18.1157	0
DTG	9.67556	67.8958		Male		No	No	FALSE	No	No	Yes	FALSE	TRUE	STR	FALSE	28.3636	0
RAL		65.503	337	Male	Yes	No	Yes	FALSE	No	No	No	TRUE	FALSE	non-STR		0	0
DTG	10.5573	67.2964		Male		No	No	FALSE	Yes	No	No	FALSE	FALSE	non-STR	FALSE	18.281	0
EVG	12.3012	69.347		Female		No	No	FALSE	No	No	Yes	FALSE	FALSE	STR	FALSE	21.7521	0
DTG	20.2683	70.3792		Male		No	No	FALSE	Yes	No	No	FALSE	FALSE	non-STR	FALSE	18.6446	0
DTG	27.7124	66.1847	372	Male	Yes	No	No	FALSE	Yes	No	No	FALSE	FALSE	non-STR	FALSE	8.29752	0
DTG	13.4263	76.3943	565	Male	Yes	Yes	Yes	FALSE	No	No	Yes	FALSE	FALSE	non-STR	FALSE	9.4876	0
DTG	19.403	68.9309		Male		No	No	FALSE	Yes	No	No	FALSE	FALSE	non-STR	FALSE	0	0
RAL	10.2368	68.7199		Male		No	No	FALSE	No	No	Yes	FALSE	FALSE	non-STR	FALSE	23.9669	0
EVG	12.5888	69.2239		Male		No	No	FALSE	No	No	Yes	FALSE	FALSE	STR	FALSE	18.3471	0
DTG	14.7652	66.3765		Male		Yes	No	FALSE	No	No	Yes	FALSE	FALSE	non-STR	FALSE	21.8843	0
DTG	18.5242	76.219		Male		No	No	FALSE	No	No	Yes	FALSE	TRUE	STR	FALSE	24	0
EVG	8.84862	68.6405		Male		No	No	FALSE	No	No	Yes	FALSE	FALSE	STR	FALSE	24.2314	1
EVG	11.7837	68.6051	810	Male	No	No	No	FALSE	No	No	Yes	FALSE	FALSE	STR	FALSE	8.95868	0
EVG	14.2012	72.9636	805	Male	Yes	No	No	FALSE	No	No	Yes	FALSE	FALSE	STR	FALSE	11.8678	0
DTG	20.0575	68.0356	499	Male	Yes	No	No	FALSE	No	No	Yes	FALSE	FALSE	non-STR	FALSE	6.54545	0
DTG	15.4742	82.2066	272	Male	Yes	Yes	Yes	FALSE	No	Yes	No	FALSE	FALSE	non-STR	FALSE	15.3719	0
DTG	12.4189	65.2511	752	Male	Yes	Yes	Yes	FALSE	No	No	Yes	FALSE	TRUE	STR	FALSE	11.7025	0
EVG	14.9212	65.5796	868	Male	Yes	Yes	No	FALSE	No	No	Yes	FALSE	FALSE	STR	FALSE	11.9008	0
RAL	20.6216	73.7276		Male		Yes	No	FALSE	No	No	No	TRUE	FALSE	non-STR	FALSE	18.1157	0
EVG	12.0603	65.8152	598	Female	Yes	Yes	No	FALSE	No	No	Yes	FALSE	FALSE	STR	FALSE	4.36364	0
EVG	4.83231	69.6593		Male		Yes	Yes	FALSE	No	No	Yes	FALSE	FALSE	STR	FALSE	19.7355	0
RAL	25.3142	67.7644		Male		Yes	No	FALSE	No	No	No	TRUE	FALSE	non-STR	FALSE	24.2975	0
RAL	10.3711	75.176		Male		No	No	FALSE	No	No	Yes	FALSE	FALSE	non-STR	FALSE	15.3388	0
DTG	10.2203	71.1813		Female		No	No	FALSE	No	No	Yes	FALSE	TRUE	STR	FALSE	26.5785	0
DTG	16.9938	65.2019		Male		Yes	No	FALSE	No	No	No	TRUE	FALSE	non-STR	FALSE	22.7438	0
EVG	10.3465	67.269		Female		Yes	No	FALSE	No	No	Yes	FALSE	FALSE	STR	FALSE	18.5124	0
EVG	10.2341	71.4935		Male		Yes	No	FALSE	No	No	Yes	FALSE	FALSE	STR	FALSE	20.595	0
EVG	10.5354	65.6537	1617	Male	Yes	No	No	FALSE	No	No	Yes	FALSE	FALSE	STR	FALSE	8.36364	0
DTG	10.1629	68.6761		Female		Yes	No	FALSE	No	No	Yes	FALSE	TRUE	STR	FALSE	24.9256	0
DTG	6.20945	75.1294	722	Male	Yes	No	No	FALSE	No	No	Yes	FALSE	FALSE	non-STR	FALSE	9.28926	0
RAL		66.6939	640	Male	Yes	No	No	FALSE	No	No	Yes	FALSE	FALSE	non-STR		0	0
EVG	8.38615	65.2567	671	Male	Yes	No	No	FALSE	No	No	Yes	FALSE	FALSE	STR	FALSE	5.8843	0
DTG	9.73854	71.5319		Male		Yes	No	FALSE	No	No	Yes	FALSE	TRUE	STR	FALSE	21.7851	0
EVG	8.47102	80.293		Male		No	No	FALSE	No	No	Yes	FALSE	FALSE	STR	FALSE	16.4628	0
DTG	9.42094	71.3484		Male		No	No	FALSE	No	No	No	TRUE	FALSE	non-STR	FALSE	23.7355	0
RAL	8.96372	73.221		Male		Yes	Yes	FALSE	No	Yes	No	FALSE	FALSE	non-STR	FALSE	23.6694	1
DTG	9.05955	68.9527		Male		No	No	FALSE	No	No	Yes	FALSE	TRUE	STR	FALSE	18.1157	0
EVG	8.82945	65.5742		Male		No	No	FALSE	No	No	Yes	FALSE	FALSE	STR	FALSE	11.8017	0
DTG	8.51472	77.6125		Male		Yes	No	FALSE	No	Yes	No	FALSE	FALSE	non-STR	FALSE	6.28099	0
RAL	7.47148	74.2752		Male		No	No	FALSE	No	No	Yes	FALSE	FALSE	non-STR	FALSE	22.2479	0
DTG	15.7288	65.5112	770	Male	Yes	No	No	FALSE	No	No	Yes	FALSE	TRUE	STR	FALSE	7.10744	0
EVG	8.43532	70.3135		Male		Yes	No	FALSE	No	No	Yes	FALSE	FALSE	STR	FALSE	23.8678	1
EVG	8.60518	68.0493		Male		Yes	Yes	FALSE	No	No	Yes	FALSE	FALSE	STR	FALSE	21.9504	1
EVG	4.08761	65.6591		Male		No	No	FALSE	No	No	Yes	FALSE	FALSE	STR	FALSE	22.4793	0
EVG	8.53126	66.3053		Male		No	No	FALSE	No	No	Yes	FALSE	FALSE	STR	FALSE	22.9421	0
DTG	7.15127	71.0008		Male		Yes	No	FALSE	No	No	Yes	FALSE	TRUE	STR	FALSE	30.4463	0
DTG	3.21983	68.5996		Male		No	No	FALSE	Yes	No	No	FALSE	FALSE	non-STR	FALSE	18.6116	0
EVG	7.61396	68.041		Male		Yes	No	FALSE	No	No	Yes	FALSE	FALSE	STR	FALSE	25.0248	0
DTG	19.9287	66.5735		Male		Yes	Yes	FALSE	No	No	Yes	FALSE	TRUE	STR	FALSE	19.3388	0
RAL	17.6538	70.4888		Male		No	No	FALSE	No	No	Yes	FALSE	FALSE	non-STR	FALSE	0	0
RAL	7.95893	77.3279	914	Male	Yes	No	No	FALSE	No	No	Yes	FALSE	TRUE	non-STR	FALSE	0	0
RAL	5.65629	67.3373		Male		No	Yes	FALSE	No	No	Yes	FALSE	FALSE	non-STR	FALSE	24.7603	0
DTG	19.885	69.6456		Male		Yes	Yes	FALSE	No	No	Yes	FALSE	TRUE	STR	FALSE	21.3554	0
DTG	5.33607	71.165		Male		No	No	FALSE	No	No	Yes	FALSE	TRUE	STR	FALSE	24.562	0
RAL	11.4635	65.5414		Female		No	No	FALSE	No	No	Yes	FALSE	TRUE	non-STR	FALSE	8.49587	1
EVG	6.14374	82.8801		Male		No	No	FALSE	No	No	Yes	FALSE	FALSE	STR	FALSE	23.3719	0
EVG	3.79728	81.2128		Male		No	No	FALSE	No	No	Yes	FALSE	FALSE	STR	FALSE	12.6281	0
RAL	5.49213	70.9431		Male		No	Yes	FALSE	No	No	Yes	FALSE	FALSE	non-STR	FALSE	21.2231	1
DTG	5.2512	70.8199		Male		No	No	FALSE	No	Yes	No	FALSE	FALSE	non-STR	FALSE	26.1818	0
RAL	20.8377	65.4345	861	Female	Yes	Yes	Yes	FALSE	No	No	Yes	FALSE	FALSE	non-STR	FALSE	6.41322	0
DTG	13.2019	78.0835		Male		No	No	FALSE	No	No	Yes	FALSE	TRUE	STR	FALSE	0	0
DTG	22.9541	74.4231	286	Male	Yes	No	Yes	TRUE	No	No	No	FALSE	FALSE	non-STR	FALSE	9.4876	0
DTG	14.7433	65.9603	1054	Male	Yes	Yes	Yes	FALSE	No	No	No	TRUE	FALSE	non-STR	FALSE	8.36364	0
RAL	16.3887	78.7569		Male		No	No	TRUE	No	No	No	FALSE	FALSE	non-STR	FALSE	27.2727	0
DTG	21.7959	70.412		Female		No	No	FALSE	Yes	No	No	FALSE	FALSE	non-STR	FALSE	24.0661	0
EVG	21.659	65.492	784	Male	Yes	No	No	FALSE	No	No	Yes	FALSE	FALSE	STR	FALSE	10.5785	0
DTG	3.06092	66.5105		Female		No	No	FALSE	No	No	Yes	FALSE	FALSE	non-STR	FALSE	23.5702	0
DTG	3.0883	68.5585		Male		No	No	FALSE	No	No	Yes	FALSE	TRUE	STR	FALSE	22.1818	0
DTG	10.4532	65.9986	981	Male	Yes	No	No	FALSE	No	No	Yes	FALSE	TRUE	STR	FALSE	6.04959	0
DTG	23.3264	67.0444	738	Male	Yes	Yes	Yes	FALSE	Yes	No	No	FALSE	FALSE	non-STR	FALSE	8.33058	0
DTG	11.781	73.7467		Female		Yes	No	FALSE	Yes	No	No	FALSE	FALSE	non-STR	FALSE	22.6777	0
RAL		65.3387	470	Male	Yes	No	Yes	FALSE	No	No	Yes	FALSE	FALSE	non-STR		0	0
DTG	4.81577	65.7494	1143	Male	Yes	No	Yes	FALSE	No	No	Yes	FALSE	FALSE	non-STR	FALSE	0	0
DTG		65.6755	1302	Male	Yes	No	Yes	FALSE	No	No	Yes	FALSE	FALSE	non-STR		0	0
RAL	3.64123	68.7528		Male		No	No	FALSE	No	No	Yes	FALSE	TRUE	non-STR	FALSE	24.3306	0
EVG	2.7788	68.9965		Male		No	No	FALSE	No	No	Yes	FALSE	FALSE	STR	FALSE	19.405	0
EVG	7.0089	72.1506	436	Male	Yes	No	No	FALSE	No	No	Yes	FALSE	FALSE	STR	FALSE	0	0
RAL	22.2396	65.5714	461	Male	Yes	No	No	FALSE	No	No	Yes	FALSE	FALSE	non-STR	FALSE	0	0
DTG	23.9479	65.0759	461	Male	Yes	No	No	FALSE	No	No	Yes	FALSE	FALSE	non-STR	FALSE	0	0
DTG	13.369	81.1855	312	Male	Yes	No	No	FALSE	No	No	Yes	FALSE	TRUE	STR	FALSE	0	0
DTG	13.6235	77.2185	707	Male	Yes	Yes	No	FALSE	Yes	No	No	FALSE	FALSE	non-STR	FALSE	0	0
EVG	21.9466	74.6585	722	Female	Yes	Yes	No	FALSE	No	No	Yes	FALSE	FALSE	STR	FALSE	0	0
DTG	18.3738	78.1028	1118	Female	Yes	Yes	No	FALSE	No	No	Yes	FALSE	FALSE	non-STR	FALSE	0	0
DTG	19.6797	65.6235		Male		No	No	FALSE	No	No	Yes	FALSE	TRUE	STR	FALSE	0	0
DTG		67.7481		Male		No	No	FALSE	Yes	No	No	FALSE	FALSE	non-STR		0	0
DTG	16.9747	74.5354	787	Male	Yes	Yes	No	FALSE	No	No	Yes	FALSE	TRUE	STR	FALSE	0	0
RAL		78.0287		Male		Yes	Yes	FALSE	No	No	Yes	FALSE	FALSE	non-STR		18.1818	0
DTG		66.9458		Female		No	No	FALSE	No	No	Yes	FALSE	FALSE	non-STR		5.71901	1
DTG		76.1287	1080	Female	Yes	No	No	FALSE	Yes	No	No	FALSE	FALSE	non-STR		0	0
DTG		83.9287	662	Female	Yes	No	No	FALSE	Yes	No	No	FALSE	FALSE	non-STR		0	0
EVG		67.0389	478	Male	Yes	No	No	FALSE	No	No	No	TRUE	FALSE	non-STR		0	0
DTG		68.3012	513	Male	No	No	No	FALSE	No	No	Yes	FALSE	FALSE	non-STR		0	0
RAL		79.759		Male		No	No	FALSE	No	No	Yes	FALSE	FALSE	non-STR		5.71901	1
DTG		70.5655		Male		Yes	No	FALSE	Yes	No	No	FALSE	FALSE	non-STR		0	0
DTG		68.731		Female	Yes	No	No	FALSE	No	No	Yes	FALSE	FALSE	non-STR		0	0
DTG		70.193		Male		No	No	TRUE	No	No	No	FALSE	FALSE	non-STR		18.0826	0
DTG	11.7042	74.9706	738	Male	Yes	No	Yes	TRUE	No	No	No	FALSE	FALSE	non-STR	FALSE	1.05785	0
DTG		75.0775		Male		No	No	FALSE	Yes	No	No	FALSE	FALSE	non-STR		1.22314	1
RAL		71.9124	413	Female	Yes	Yes	No	FALSE	No	No	Yes	FALSE	FALSE	non-STR		0	0
EVG		67.9287	241	Male		Yes	No	FALSE	No	No	Yes	FALSE	FALSE	STR		29.8182	1
RAL		69.0869	737	Male	Yes	No	No	FALSE	No	No	Yes	FALSE	FALSE	non-STR		19.8678	0
RAL		79.0253		Male	Yes	Yes	Yes	FALSE	No	No	Yes	FALSE	FALSE	non-STR		13.0909	1
DTG		71.6606	553	Male	Yes	No	No	FALSE	No	No	Yes	FALSE	FALSE	non-STR		0	0
DTG		67.7591		Female		No	No	FALSE	No	No	Yes	FALSE	TRUE	STR		12.0661	0
EVG		86.3737		Male	Yes	No	No	FALSE	No	No	No	TRUE	FALSE	non-STR		21.4545	1
DTG		67.9999		Male		No	No	FALSE	Yes	No	No	FALSE	FALSE	non-STR		15.9339	0
RAL		74.5874		Male	Yes	Yes	No	FALSE	No	No	Yes	FALSE	FALSE	non-STR		0	0
RAL		74.2259		Male		Yes	No	FALSE	No	No	No	TRUE	FALSE	non-STR		3.83471	1
DTG		71.1979	571	Male	Yes	No	No	FALSE	No	No	Yes	FALSE	FALSE	non-STR		0	0
RAL		67.7262	394	Male	Yes	Yes	Yes	FALSE	No	No	Yes	FALSE	FALSE	non-STR		22.4463	1
EVG		78.7515	540	Female	Yes	Yes	No	FALSE	No	No	Yes	FALSE	FALSE	STR		0	0
RAL		69.5141		Male		No	No	FALSE	No	No	Yes	FALSE	FALSE	non-STR		23.8347	1
DTG		76.6271	542	Male	Yes	Yes	Yes	TRUE	No	No	No	FALSE	FALSE	non-STR		0	0
EVG		71.7316		Male		No	No	FALSE	No	No	Yes	FALSE	FALSE	STR		21.2893	1
DTG		71.3786	768	Male	Yes	No	No	FALSE	No	No	Yes	FALSE	FALSE	non-STR		25.1901	0
EVG		69.6154	605	Male	Yes	No	Yes	FALSE	No	No	Yes	FALSE	FALSE	STR		0	0
DTG		67.9014	164	Male		Yes	No	FALSE	No	No	Yes	FALSE	FALSE	non-STR		9.98347	1
DTG		74.2066		Male		No	Yes	FALSE	Yes	No	No	FALSE	FALSE	non-STR		30.9752	0
DTG		69.4127	966	Male	Yes	No	No	FALSE	No	No	Yes	FALSE	FALSE	non-STR		21.5868	0
RAL		73.7523		Male		Yes	No	FALSE	No	No	No	TRUE	FALSE	non-STR		0	0
RAL		66.9103		Female		Yes	No	FALSE	No	No	Yes	FALSE	TRUE	non-STR		46.314	0
RAL		77.9629		Male		Yes	No	TRUE	No	No	No	FALSE	FALSE	non-STR		16.8264	1
RAL		71.5456		Male		Yes	Yes	TRUE	No	No	No	FALSE	FALSE	non-STR		46.5124	0
RAL		74.8938	268	Male	Yes	No	Yes	FALSE	No	No	Yes	FALSE	FALSE	non-STR		0	0
DTG		67.6412		Male		Yes	Yes	TRUE	No	No	No	FALSE	FALSE	non-STR		11.3058	0
DTG		71.206	741	Male	Yes	No	No	FALSE	No	No	Yes	FALSE	FALSE	non-STR		0	0
DTG		74.3984		Male		Yes	No	FALSE	No	Yes	No	FALSE	FALSE	non-STR		25.157	0
EVG		74.1821	849	Female	Yes	Yes	Yes	FALSE	No	No	Yes	FALSE	FALSE	STR		27.0413	0
DTG		69.5415	668	Male	Yes	No	No	FALSE	No	No	Yes	FALSE	FALSE	non-STR		19.4711	0
DTG		81.1717		Male		No	No	FALSE	No	No	Yes	FALSE	TRUE	STR		26.8099	0
DTG		72.2765	726	Male		Yes	Yes	FALSE	No	Yes	No	FALSE	FALSE	non-STR		0	0
DTG	2.70488	73.4018		Male		No	No	FALSE	No	No	Yes	FALSE	FALSE	non-STR	FALSE	4.59504	0
DTG		67.0006		Male		No	Yes	FALSE	No	No	Yes	FALSE	TRUE	STR		19.6033	1
DTG		82.6967		Male		Yes	No	FALSE	No	Yes	No	FALSE	FALSE	non-STR		4.8595	0
RAL		87.7207		Female		Yes	No	TRUE	No	No	No	FALSE	FALSE	non-STR		45.3554	0
RAL		82.9624		Male	Yes	No	No	FALSE	No	No	Yes	FALSE	FALSE	non-STR		24.9917	0
RAL		85.7166		Male		Yes	Yes	TRUE	No	No	No	FALSE	FALSE	non-STR		23.9669	0
DTG		71.6004		Male	Yes	Yes	No	FALSE	No	Yes	No	FALSE	FALSE	non-STR		0	0
DTG		67.0308		Male		No	No	TRUE	No	No	No	FALSE	FALSE	non-STR		10.7438	1
DTG		67.3429	645	Male	Yes	Yes	No	FALSE	No	No	Yes	FALSE	FALSE	non-STR		0	0
DTG		71.3264		Female	Yes	No	No	FALSE	No	No	Yes	FALSE	TRUE	STR		17.7851	1
DTG		75.1102		Female		No	No	FALSE	No	No	Yes	FALSE	FALSE	non-STR		4.6281	0
DTG		68.4298	749	Female	Yes	Yes	No	FALSE	Yes	No	No	FALSE	FALSE	non-STR		0	0
RAL		67.4961	218	Male	Yes	Yes	Yes	FALSE	No	No	Yes	FALSE	FALSE	non-STR		0	0
RAL		76.8023		Male		Yes	Yes	TRUE	No	No	No	FALSE	FALSE	non-STR		23.8678	0
RAL		65.7769		Male		No	No	FALSE	No	No	Yes	FALSE	FALSE	non-STR		46.9091	1
DTG		71.8412		Male		Yes	Yes	FALSE	No	No	Yes	FALSE	TRUE	STR		23.3388	0
DTG	5.66997	73.6645		Female		No	No	FALSE	No	No	Yes	FALSE	FALSE	non-STR	FALSE	16.0661	0
DTG		72.0055		Male		No	Yes	FALSE	No	Yes	No	FALSE	FALSE	non-STR		0	0
DTG		77.6262		Male		Yes	Yes	FALSE	No	No	No	TRUE	FALSE	non-STR		4.69421	0
DTG		70.3681		Male		No	No	TRUE	No	No	No	FALSE	FALSE	non-STR		24.4298	0
DTG		80.7199		Male		No	No	FALSE	No	No	Yes	FALSE	FALSE	non-STR		0	0
DTG		68.7912	392	Male	Yes	No	No	FALSE	No	No	Yes	FALSE	FALSE	non-STR		0	0
DTG		67.4553		Male		Yes	Yes	FALSE	No	No	Yes	FALSE	FALSE	non-STR		24.4959	0
DTG		76.8187	855	Male		No	No	FALSE	No	No	Yes	FALSE	FALSE	non-STR		17.719	0
DTG		78.4667		Male		Yes	No	FALSE	No	No	Yes	FALSE	FALSE	non-STR		6.24793	0
RAL		71.8194		Male		No	No	TRUE	No	No	No	FALSE	FALSE	non-STR		22.6446	1
DTG		77.8071	730	Male	Yes	No	No	FALSE	Yes	No	No	FALSE	FALSE	non-STR		0	0
DTG		78.6831		Male		Yes	Yes	FALSE	No	No	Yes	FALSE	FALSE	non-STR		24.4628	0
DTG		70.6749		Male		No	Yes	FALSE	No	No	Yes	FALSE	TRUE	STR		25.3884	0
RAL		75.5455		Male		No	No	FALSE	No	No	Yes	FALSE	FALSE	non-STR		27.8017	1
DTG		85.7577	1046	Male	Yes	No	Yes	FALSE	No	No	Yes	FALSE	FALSE	non-STR		0	0
DTG		68.8048		Male		Yes	Yes	FALSE	No	No	Yes	FALSE	FALSE	non-STR		0	0
RAL		67.4689	477	Male	Yes	No	No	FALSE	No	No	Yes	FALSE	FALSE	non-STR		0	0
RAL		67.8714		Male		Yes	Yes	TRUE	No	No	No	FALSE	FALSE	non-STR		35.5372	1
DTG		76.3122	757	Male	Yes	No	No	FALSE	No	No	Yes	FALSE	FALSE	non-STR		0	0
DTG		67.2963		Male	Yes	No	No	TRUE	No	No	No	FALSE	FALSE	non-STR		14.1818	1
DTG		77.4019		Male		No	No	FALSE	No	No	No	TRUE	FALSE	non-STR		12.0661	1
DTG		78.0671	610	Male		No	No	FALSE	No	No	Yes	FALSE	FALSE	non-STR		15.0744	0
RAL		76.5283		Male		No	Yes	FALSE	No	No	No	TRUE	FALSE	non-STR		32.2314	1
DTG		66.1546		Female		Yes	No	FALSE	Yes	No	No	FALSE	FALSE	non-STR		17.8512	0
RAL		72.0903		Male		Yes	No	FALSE	No	No	Yes	FALSE	FALSE	non-STR		12.0661	1
DTG		76.5722		Male	Yes	Yes	No	FALSE	No	No	Yes	FALSE	FALSE	non-STR		25.8843	0
EVG		76.6134	449	Male	Yes	No	No	FALSE	No	No	Yes	FALSE	FALSE	STR		12.5289	1
DTG	17.0212	75.9699	562	Male	Yes	No	No	FALSE	No	No	Yes	FALSE	FALSE	non-STR	FALSE	24.3306	0
EVG	22.6531	67.8084	305	Male	Yes	Yes	No	FALSE	No	No	Yes	FALSE	FALSE	STR	FALSE	23.6364	0
DTG	8.83767	70.3819		Male		No	No	FALSE	No	No	Yes	FALSE	FALSE	non-STR	FALSE	26.3802	1
RAL	10.1218	74.0152		Female		No	No	FALSE	No	No	Yes	FALSE	FALSE	non-STR	FALSE	46.5124	0
EVG		70.8828		Male		No	No	FALSE	No	No	Yes	FALSE	FALSE	STR		4.82645	0
DTG	2.60906	70.3599		Male		No	Yes	FALSE	No	No	Yes	FALSE	TRUE	STR	FALSE	22.2149	0
EVG		84.5366	478	Male	Yes	No	No	FALSE	No	No	Yes	FALSE	FALSE	STR		0	0
DTG		66.8501		Male		Yes	Yes	FALSE	No	Yes	No	FALSE	FALSE	non-STR		19.7025	0
RAL		72.8542		Male		No	No	FALSE	No	No	No	TRUE	FALSE	non-STR		21.0248	1
DTG		84.7556	642	Male	Yes	Yes	No	FALSE	No	Yes	No	FALSE	FALSE	non-STR		21.3223	0
RAL	9.7439	80.2874		Male		No	No	FALSE	No	No	Yes	FALSE	FALSE	non-STR	FALSE	26.5124	1
RAL		70.3546		Female	Yes	Yes	No	FALSE	No	No	Yes	FALSE	FALSE	non-STR		26.6777	1
DTG		66.0122	501	Male	Yes	No	No	TRUE	No	No	No	FALSE	FALSE	non-STR		0	0
DTG		69.6234	1453	Female	Yes	No	No	FALSE	No	No	Yes	FALSE	FALSE	non-STR		15.5041	0
RAL		66.8582		Male		Yes	Yes	FALSE	No	No	No	TRUE	FALSE	non-STR		0	0
RAL		74.6694		Male		Yes	Yes	TRUE	No	No	No	FALSE	FALSE	non-STR		18.3471	0
RAL		71.3046		Female		Yes	Yes	TRUE	No	No	No	FALSE	FALSE	non-STR		12.0661	0
EVG	10.6367	70.3109	814	Male	Yes	No	No	FALSE	No	No	Yes	FALSE	FALSE	STR	FALSE	25.0248	0
DTG	25.7878	73.3718	414	Male	Yes	Yes	No	FALSE	No	No	Yes	FALSE	FALSE	non-STR	FALSE	13.6198	0
RAL		74.0068		Male		No	No	TRUE	No	No	No	FALSE	FALSE	non-STR		4.99174	1
DTG	18.6036	87.184		Male		Yes	Yes	TRUE	No	No	No	FALSE	FALSE	non-STR	FALSE	4.79339	1
DTG		79.3785	658	Male	Yes	No	No	FALSE	No	No	Yes	FALSE	FALSE	non-STR		21.7851	0
DTG		68.7035		Male	Yes	No	No	FALSE	No	No	Yes	FALSE	FALSE	non-STR		15.9669	0
DTG		69.662	547	Male	Yes	No	No	FALSE	No	No	Yes	FALSE	FALSE	non-STR		0	0
DTG	14.8747	67.7125		Male	Yes	No	Yes	TRUE	No	No	No	FALSE	FALSE	non-STR	FALSE	0	0
DTG		74.924	587	Female		No	No	FALSE	No	Yes	No	FALSE	FALSE	non-STR		12.9917	1
DTG		76.3862	248	Male	Yes	No	No	FALSE	No	No	Yes	FALSE	FALSE	non-STR		0	0
DTG	16.9637	82.5298	514	Male	Yes	No	No	FALSE	No	No	Yes	FALSE	FALSE	non-STR	FALSE	24.0992	1
RAL		65.848		Male		No	No	TRUE	No	No	No	FALSE	FALSE	non-STR		34.6777	0
RAL		76.3368	734	Male	Yes	No	No	FALSE	No	No	No	TRUE	FALSE	non-STR		0	0
DTG		70.453		Male		No	Yes	FALSE	No	No	Yes	FALSE	FALSE	non-STR		3.23967	0
DTG		72.3259		Male		No	No	FALSE	No	No	Yes	FALSE	FALSE	non-STR		0	0
RAL		69.1745		Female		Yes	Yes	FALSE	No	No	Yes	FALSE	TRUE	non-STR		22.4132	0
DTG		71.9836		Female		Yes	Yes	FALSE	No	No	Yes	FALSE	FALSE	non-STR		12.6612	0
RAL	4.70374	68.0465		Female		No	Yes	FALSE	No	No	Yes	FALSE	TRUE	non-STR	FALSE	0	0
RAL	19.7099	85.5195		Male		No	Yes	FALSE	No	No	Yes	FALSE	FALSE	non-STR	FALSE	0	0
DTG	17.0513	67.5755		Female		No	No	FALSE	Yes	No	No	FALSE	FALSE	non-STR	FALSE	28.0661	0
DTG	16.0082	74.2614		Male		No	No	FALSE	No	Yes	No	FALSE	FALSE	non-STR	FALSE	0	0
DTG	15.4058	78.7487		Male		No	No	FALSE	No	Yes	No	FALSE	FALSE	non-STR	FALSE	0	0
DTG	4.58601	81.9986	528	Male	Yes	No	No	FALSE	No	Yes	No	FALSE	FALSE	non-STR	FALSE	0	0
DTG	7.27709	66.8828		Male		Yes	Yes	FALSE	No	No	Yes	FALSE	FALSE	non-STR	FALSE	0	0
DTG	25.829	72.8105		Female		Yes	No	FALSE	No	Yes	No	FALSE	FALSE	non-STR	FALSE	0	0
DTG	13.0541	76.3066		Female		Yes	Yes	FALSE	No	Yes	No	FALSE	FALSE	non-STR	FALSE	0	0
RAL	18.2917	67.1869		Male		No	No	FALSE	No	No	Yes	FALSE	FALSE	non-STR	FALSE	47.4711	1
RAL	2.85569	66.8665		Male		No	Yes	FALSE	No	No	No	TRUE	FALSE	non-STR	FALSE	0	0
DTG	17.9849	77.8042	717	Male	Yes	Yes	Yes	FALSE	No	No	Yes	FALSE	FALSE	non-STR	FALSE	0	0
DTG	10.1273	68.0601	444	Female	Yes	No	No	FALSE	No	Yes	No	FALSE	FALSE	non-STR	FALSE	0	0
DTG	2.40657	81.6426	537	Male	Yes	No	No	FALSE	No	No	Yes	FALSE	TRUE	STR	FALSE	0	0
RAL	6.86105	66.8912		Male		No	No	FALSE	No	No	Yes	FALSE	FALSE	non-STR	FALSE	0	0
DTG	10.226	72.6791	326	Male	Yes	No	Yes	FALSE	No	No	Yes	FALSE	TRUE	STR	FALSE	0	0
DTG	3.47422	73.1992		Male		No	No	FALSE	Yes	No	No	FALSE	FALSE	non-STR	FALSE	0	0
